# Supplementary material for: Pathogenic genetic variants from highly connected cancer susceptibility genes confer the loss of structural stability
Source: Sci Rep. 2021 Sep 28;11:19264. doi: 10.1038/s41598-021-98547-y (PMC8479081; doi:10.1038/s41598-021-98547-y)
Supplement: Supplementary file 1 — Supplementary Information. [file 41598_2021_98547_MOESM1_ESM.zip]

Archive with 16 entries (16 files):
- Supplementary files-5-8-21/Supplementary file 1.xlsx
- Supplementary files-5-8-21/Supplementary file 10.pdf
- Supplementary files-5-8-21/Supplementary file 11.pdf
- Supplementary files-5-8-21/Supplementary file 12.pdf
- Supplementary files-5-8-21/Supplementary file 13.xlsx
- Supplementary files-5-8-21/Supplementary file 14.xlsx
- Supplementary files-5-8-21/Supplementary file 15.xlsx
- Supplementary files-5-8-21/Supplementary file 16.docx
- Supplementary files-5-8-21/Supplementary file 2.xlsx
- Supplementary files-5-8-21/Supplementary file 3.xlsx
- Supplementary files-5-8-21/Supplementary file 4.xlsx
- Supplementary files-5-8-21/Supplementary file 5.xlsx
- Supplementary files-5-8-21/Supplementary file 6.xlsx
- Supplementary files-5-8-21/Supplementary file 7.xlsx
- Supplementary files-5-8-21/Supplementary file 8.xlsx
- Supplementary files-5-8-21/Supplementary file 9.xlsx
