# Supplementary material for: Pathogenic genetic variants from highly connected cancer susceptibility genes confer the loss of structural stability
Source: Sci Rep. 2021 Sep 28;11:19264. doi: 10.1038/s41598-021-98547-y (PMC8479081; doi:10.1038/s41598-021-98547-y)
Supplement: Supplementary file 1 — Supplementary Information. [file 41598_2021_98547_MOESM1_ESM.zip › Supplementary files-5-8-21/Supplementary file 1.xlsx]

## Sheet: Sheet1
Here, T=Tolerated, D=Damaging/Deleterious, Pro-Damg=Probably damaging, Pos-Damg=Possibly damaging, B=Benign, N=Neutral
RS ID	Chromosome	Mutation position	SIFT	Score	Polyphen02	Score	Provean	Score
rs16941	17,41244435,T,A	E1038V	T	0.095	Pro-Damg	1	D	-5.8
rs16941	17,41244435,T,C	E1038G	D	0.044	Pos-Damg	0.936	D	-5.78
rs16941	17,41244435,T,G	E1038A	D	0.004	Pro-Damg	1	D	-4.97
rs16942	17,41244000,T,A	K1183I	D	0.001	B	0.129	D	-5.28
rs16942	17,41244000,T,C	K1183R	T	1	B	0	N	0.42
rs799917	17,41244936,G,A	P871L	T	1	B	0	N	5.84
rs799917	17,41244936,G,C	P871R	D	0	B	0.001	N	0.97
rs799917	17,41244936,G,T	P871Q	D	0.008	B	0	N	1.24
rs1799950	17,41246481,T,C	Q356R	D	0.02	Pro-Damg	0.998	D	-3.34
rs1799966	17,41223094,T,A	S1635C	D	0.001	Pro-Damg	0.985	N	-0.64
rs1799966	17,41223094,T,C	S1635G	T	0.063	B	0.255	N	-0.51
rs1799967	17,41222975,C,T	M1674I	T	0.071	B	0.001	N	-0.36
rs1800062	17,41267763,C,A	K38N	D	0.002	Pro-Damg	0.994	N	-0.8
rs1800062	17,41267763,C,T	K38K	T	1	Not found	Not found	N	0
rs1800704	17,41244524,C,A	M1008I	T	0.441	B	0	N	-0.5
rs1800704	17,41244524,C,T	M1008I	T	0.441	B	0	N	-0.5
rs1800707	17,41234560,C,A	K1406N	D	0.001	Pos-Damg	0.627	N	-0.78
rs1800707	17,41234560,C,T	K1406K	T	1	Not found	Not found	N	0
rs1800709	17,41245027,G,A	R841W	D	0.003	B	0.001	D	-2.9
rs1800726	17,41223010,C,G	A1663P	D	0.011	Pos-Damg	0.497	N	-0.51
rs1800726	17,41223010,C,T	A1663T	D	0.007	B	0.003	N	-0.3
rs1800744	17,41226488,C,A	S1534I	D	0.001	B	0.337	N	-1.04
rs1800751	17,41199693,G,A	P1834S	D	0	Pos-Damg	0.806	N	-1.48
rs1800751	17,41199693,G,C	P1834A	D	0	B	0.046	N	-1.48
rs1800757	17,41203086,G,A	P1798S	T	0.137	Pos-Damg	0.691	N	-1.29
rs2227945	17,41244130,T,C	S1140G	T	0.318	B	0.002	N	-2.24
rs2227945	17,41244130,T,G,	S1140R	T	0.056	B	0.01	D	-3.52
rs4438367	17,41199694,C,G	Q1833H	D	0	Pro-Damg	1	N	-0.92
rs4438367	17,41199694,C,T	Q1833Q	T	1	Not found	Not found	N	0
rs4986845	17,41245381,T,C	N723D	T	0.077	B	0.164	D	-3.64
rs4986847	17,41244775,T,C	I925V	T	0.119	B	0.004	N	0.69
rs4986847	17,41244775,T,G	I925L	D	0.009	B	0.01	N	-0.22
rs4986849	17,41234450,C,T	R1443Q	T	0.359	B	0.002	N	-0.21
rs4986850	17,41245471,C,A	D693Y	D	0.003	B	0.049	N	-0.43
rs4986850	17,41245471,C,T	D693N	D	0.018	B	0	N	0.02
rs4986852	17,41244429,C,G	S1040T	D	0.011	Pro-Damg	0.999	N	-2.46
rs4986852	17,41244429,C,T	S1040N	T	0.079	Pro-Damg	0.974	N	-1.69
rs4986854	17,41223048,A,G	M1650T	T	0.147	B	0.039	N	-0.47
rs7502059	17,41245167,G,A	A794V	T	0.067	Pos-Damg	0.707	D	-2.98
rs8176153	17,41246725,C,T	G275S	D	0.019	Pos-Damg	0.995	D	-4.96
rs8176219	17,41223073,T,C	T1642A	T	0.251	B	0.001	N	-0.42
rs11658785	17,41246781,C,A	R256M	D	0.013	B	0.179	N	-0.85
rs11658785	17,41246781,C,T	R256K	T	0.293	B	0	N	-0.4
rs28897672	17,41258504,A,C	C61G	D	0	B	0.116	N	-1.84
rs28897672	17,41258504,A,G	C61R	D	0	Pro-Damg	0.994	N	-1.84
rs28897672	17,41258504,A,T	C61S	D	0	Pos-Damg	0.476	N	-1.51
rs28897673	17,41256266,T,C	Y105C	D	0.002	B	0.434	N	-1.02
rs28897674	17,41251882,T,C	S153G	T	0.619	Pos-Damg	0.799	N	-0.02
rs28897674	17,41251882,T,G	S153R	D	0.009	Pos-Damg	0.933	N	-0.55
rs28897675	17,41246812,A,C	L246V	T	0.152	Pro-Damg	1	N	-0.49
rs28897675	17,41246812,A,G	L246L	T	1	Not found		N	0
rs28897676	17,41246062,G,A	R496C	T	0.115	B	0.004	D	-3.74
rs28897676	17,41246062,G,T	R496S	D	0.044	B	0.047	D	-2.69
rs28897677	17,41246061,C,A	R496L	T	0.067	B	0.017	D	-3.68
rs28897677	17,41246061,C,T	R496H	T	0.749	B	0.001	N	0.14
rs28897680	17,41245488,T,G	Q687P	D	0.006	Pos-Damg	0.722	D	-5.39
rs28897681	17,41245465,C,A	D695Y	D	0.006	Pro-Damg	0.976	D	-7.1
rs28897681	17,41245465,C,T	D695N	T	0.063	Pos-Damg	0.932	D	-3.78
rs28897682	17,41245120,T,A	N810Y	D	0.001	Pro-Damg	1	D	-6.49
rs28897683	17,41245071,G,T	T826K	D	0.001	Pos-Damg	0.954	D	-5.19
rs28897684	17,41245023,T,C	E842G	D	0.017	Pos-Damg	0.93	D	-6.24
rs28897685	17,41243964,T,C	H1195R	T	0.121	B	0.023	D	-5.76
rs28897686	17,41243800,C,A	Not found	Not found	Not found	Not found	Not found	Not found	Not found
rs28897686	17,41243800,C,T	E1250K	D	0.002	Pos-Damg	0.84	N	-0.74
rs28897687	17,41243840,A,C	N1236K	T	0.098	B	0.031	N	-0.76
rs28897687	17,41243840,A,G	N1236N	T	1	Not found		N	0
rs28897688	17,41243835,G,A	P1238L	D	0.032	B	0.264	N	-1.56
rs28897688	17,41243835,G,C	P1238R	D	0.001	Pos-Damg	0.933	N	-1.49
rs28897689	17,41243509,T,A	Not found	Not found	Not found	Not found	Not found	Not found	Not found
rs28897689	17,41243509,T,C	R1347G	T	0.153	B	0.255	N	-0.82
rs28897690	17,41243014,C,A	V1378F	T	0.143	B	0	N	-0.3
rs28897690	17,41243014,C,T	V1378I	T	0.221	B	0.001	N	-0.02
rs28897691	17,41226387,C,A	D1568Y	D	0.004	Pro-Damg	0.979	N	-1.04
rs28897691	17,41226387,C,G	D1568H	T	0.098	Pro-Damg	0.979	N	-0.65
rs28897691	17,41226387,C,T	D1568N	T	0.406	Pos-Damg	0.824	N	-0.43
rs28897695	17,41222946,A,C	F1684C	D	0.029	B	0.007	N	-0.52
rs28897695	17,41222946,A,G	F1684S	T	0.294	B	0.327	N	-0.37
rs28897696	17,41215920,G,A	A1730V	D	0	Pro-Damg	1	N	-0.57
rs28897696	17,41215920,G,C	A1730G	D	0	B	0.003	N	-0.57
rs28897696	17,41215920,G,T	A1730E	D	0	Pro-Damg	1	N	-0.71
rs28897698	17,41199702,C,A	V1831F	D	0.001	Pro-Damg	0.975	N	-0.89
rs28897698	17,41199702,C,T	V1831I	T	0.198	Pos-Damg	0.636	N	-0.16
rs28897699	17,41197716,C,A	Q1879H	T	0.108	B	0.179	N	-0.38
rs28897699	17,41197716,C,G	Q1879H	T	0.108	B	0.179	N	-0.38
rs41286290	17,41246547,G,A	P334L	D	0.038	Pos-Damg	0.584	D	-7.47
rs41286290	17,41246547,G,T	P334H	D	0.006	Pro-Damg	0.984	D	-7.12
rs41286294	17,41246014,G,A	L512F	D	0.003	Pro-Damg	1	D	-3.88
rs41286294	17,41246014,G,C	L512V	D	0.001	Pro-Damg	0.999	D	-2.96
rs41286296	17,41245285,C,A	Not found	Not found	Not found	Not found	Not found	Not found	Not found
rs41286296	17,41245285,C,T	E755K	T	0.143	B	0.347	N	-1.73
rs41286298	17,41245180,T,C	T790A	T	0.056	Pos-Damg	0.926	D	-3.89
rs41286300	17,41244952,G,A	R866C	D	0	Pro-Damg	1	D	-7.04
rs41293445	17,41244337,C,T	E1071K	D	0.036	Pos-Damg	0.853	D	-3.06
rs41293447	17,41244246,C,T	S1101N	T	0.068	Pos-Damg	0.765	N	-1.83
rs41293449	17,41244221,T,C	K1109K	T	1	Not found		N	0
rs41293449	17,41244221,T,G	K1109N	D	0.013	Pro-Damg	0.989	D	-3.79
rs41293451	17,41243857,A,G	F1231L	D	0	Pro-Damg	0.627	N	-1.3
rs41293455	17,41234451,G,A	Not found	Not found	Not found	Not found	Not found	Not found	Not found
rs41293455	17,41234451,G,C	R1443G	T	0.114	B	0.03	N	-0.6
rs41293457	17,41226398,G,C	S1564C	T	0.081	Pro-Damg	0.985	N	-0.63
rs41293459	17,41215947,C,A	R1721L	D	0	Pro-Damg	0.949	N	-1
rs41293459	17,41215947,C,G	R1721P	D	0	Pro-Damg	1	N	-1
rs41293459	17,41215947,C,T	R1721Q	D	0	Pro-Damg	1	N	-0.57
rs41293461	17,41215390,C,A	W1740L	D	0	Pro-Damg	0.681	N	-1.93
rs41293461	17,41215390,C,G	W1740S	D	0	B	0.034	N	-2.04
rs41293461	17,41215390,C,T	Not found	Not found	Not found	Not found	Not found	Not found	Not found
rs41293463	17,41203088,A,C	M1797R	D	0	Pro-Damg	0.998	N	-1.11
rs41293463	17,41203088,A,G	M1797T	D	0	Pos-Damg	0.912	N	-1.11
rs41293463	17,41203088,A,T	M1797K	D	0	Pro-Damg	0.99	N	-1.11
rs45444999	17,41215899,C,A	S1737I	D	0	Pro-Damg	0.979	N	-0.82
rs45444999	17,41215899,C,T	S1737N	D	0	Pro-Damg	0.976	N	-0.43
rs45553935	17,41209139,A,C	V1758G	D	0	Pro-Damg	0.985	N	-1.29
rs45553935	17,41209139,A,G	V1758A	D	0	Pos-Damg	0.802	N	-0.74
rs45553935	17,41209139,A,T	V1758D	D	0	Pro-Damg	0.997	N	-1.29
rs45564238	17,41245699,T,C	T617A	T	0.308	Pos-Damg	0.666	D	-3.61
rs45599040	17,41244232,G,A	P1106S	T	0.202	B	0.209	D	-5.79
rs55639854	17,41243517,T,C	D1344G	D	0.01	Pos-Damg	0.791	N	-1.33
rs55650082	17,41245759,C,A	Not found	Not found	Not found	Not found	Not found	Not found	Not found
rs55650082	17,41245759,C,T	E597K	T	0.075	Pro-Damg	1	D	-3.63
rs55678461	17,41245574,C,G	M658I	T	0.183	B	0.001	N	-2.17
rs55680408	17,41247892,T,A	D214V	T	0.051	B	0.042	N	-0.65
rs55680408	17,41247892,T,C	D214G	T	0.199	B	0.001	N	-0.52
rs55688530	17,41249297,G,A	S186F	D	0	Pro-Damg	0.999	N	-0.84
rs55688530	17,41249297,G,T	S186Y	D	0	Pro-Damg	1	N	-0.84
rs55720177	17,41246121,T,C	H476R	T	0.062	Pos-Damg	0.926	D	-5.96
rs55725337	17,41243947,C,G	G1201R	D	0.018	B	0.038	D	-3.98
rs55725337	17,41243947,C,T	G1201S	T	0.286	B	0.007	N	-1.81
rs55746541	17,41245136,C,G	Q804H	D	0.032	B	0.047	D	-3.17
rs55746541	17,41245136,C,T	Q804Q	T	1	Not found	Not found	N	0
rs55767801	17,41246626,T,A	S308C	D	0	Pro-Damg	1	D	-4.82
rs55767801	17,41246626,T,C	S308G	D	0	Pro-Damg	1	D	-3.75
rs55770810	17,41215948,G,A	R1721W	D	0	Pro-Damg	1	N	-1.14
rs55770810	17,41215948,G,T	R1721R	T	1	Not found	Not found	N	0
rs55808233	17,41201196,A,G	M1805T	D	0	Pro-Damg	1	N	-1.1
rs55815649	17,41226423,C,T	V1556M	T	0.151	B	0.07	N	-0.3
rs55816927	17,41251855,C,G	V162L	D	0.007	Pos-Damg	0.69	N	-0.35
rs55816927	17,41251855,C,T	V162M	D	0.002	Pro-Damg	0.996	N	-0.31
rs55842957	17,41246533,T,C	K339E	T	0.062	Pos-Damg	0.942	D	-3.18
rs55848034	17,41243031,C,T	C1372Y	T	1	B	0	N	1.16
rs55851803	17,41258494,C,G	C64S	D	0.001	Pro-Damg	0.99	N	-1.53
rs55851803	17,41258494,C,T	C64Y	D	0.001	Pro-Damg	0.999	N	-1.7
rs55874646	17,41246602,T,C	S316G	D	0.006	Pro-Damg	1	D	-3.77
rs55906931	17,41246092,A,G	F486L	T	0.384	B	0	N	-0.98
rs55906931	17,41246092,A,T	F486I	T	0.122	B	0.001	N	-0.94
rs55909400	17,41244202,C,G	V1116L	T	0.085	B	0	N	-1.74
rs55914168	17,41245197,G,A	S784L	D	0.004	Pro-Damg	0.995	D	-5.78
rs55914168	17,41245197,G,T	Not found	Not found	Not found	Not found	Not found	Not found	Not found
s55930959	17,41243940,C,T	R1203Q	T	1	B	0	N	1.69
rs55971303	17,41256155,G,T	P142H	D	0	Pro-Damg	0.996	N	-1.1
rs55975699	17,41246854,C,A	D232Y	D	0.009	Pro-Damg	0.998	N	-1.31
rs55975699	17,41246854,C,T	D232N	T	0.07	Pro-Damg	0.981	N	-0.63
rs56012641	17,41245900,T,G	N550H	D	0.001	Pro-Damg	0.996	D	-3.66
rs56039126	17,41245683,G,A	A622V	T	0.051	Pos-Damg	0.63	D	-2.91
rs56039126	17,41245683,G,C	A622G	D	0.021	Pro-Damg	0.968	D	-3.29
rs56046357	17,41246165,A,T	F461L	D	0	Pro-Damg	1	D	-5.95
rs56051266	17,41245017,C,T	S844N	T	0.32	B	0.008	N	-0.77
rs56055578	17,41256191,T,A	Y130F	D	0	Pro-Damg	0.985	N	-0.61
rs56055578	17,41256191,T,C	Y130C	D	0	Pro-Damg	0.999	N	-1.36
rs56056711	17,41246443,C,T	D369N	D	0.027	Pro-Damg	0.966	D	-4.28
rs56082113	17,41245090,T,C	K820E	T	0.178	B	0.006	D	-2.59
rs56100707	17,41246007,G,A	P514L	D	0	Pro-Damg	1	D	-9.91
rs56119278	17,41223240,A,G	L1586P	T	0.159	Pos-Damg	0.828	N	-1.06
rs56128296	17,41246411,A,C	I379M	D	0	Pro-Damg	1	D	-2.94
rs56158747	17,41223249,G,A	T1583I	D	0	Pos-Damg	0.936	N	-0.93
rs56158747	17,41223249,G,T	T1583N	D	0.001	Pos-Damg	0.495	N	-0.77
rs56187033	17,41251803,T,C	Y179C	D	0	Pro-Damg	0.999	N	-1.36
rs56195342	17,41215385,T,C	T1742A	D	0.009	B	0.021	N	-0.84
rs56214134	17,41243948,C,A	Q1200H	D	0.017	B	0.207	D	-3.63
rs56214134	17,41243948,C,G	Q1200H	D	0.017	B	0.207	D	-3.63
rs56272539	17,41246037,C,T	R504H	T	0.079	Pos-Damg	0.692	D	-4.09
rs56321129	17,41244526,T,C	M1008V	T	0.532	B	0	N	-0.31
rs56321129	17,41244526,T,G	M1008L	T	0.425	B	0	N	-0.63
rs56329598	17,41245333,T,A	Not found	Not found	Not found	Not found	Not found	Not found	Not found
rs56329598	17,41245333,T,C	K739E	D	0.038	B	0.001	N	0.28
rs56329598	17,41245333,T,G	K739Q	T	1	B	0	N	2.53
rs56335406	17,41226518,G,A	P1524L	T	0.145	B	0	N	-0.56
rs56335406	17,41226518,G,T	P1524Q	T	1	B	0	N	0.34
rs56336919	17,41244007,C,A	V1181F	D	0.02	Pos-Damg	0.613	D	-3.46
rs56336919	17,41244007,C,G	V1181L	D	0.018	B	0.072	N	-2.09
rs56336919	17,41244007,C,T	V1181I	T	0.233	B	0.007	N	-0.56
rs62625285	17,41251861,C,T	G160R	D	0	Pro-Damg	0.994	N	-0.98
rs62625299	17,41246783,C,G	E255D	D	0.006	Pro-Damg	0.991	N	-0.51
rs62625299	17,41246783,C,T	E255E	T	1	Not found	Not found	N	0
rs62625300	17,41246167,A,G	F461L	D	0	Pro-Damg	1	D	-5.95
rs62625301	17,41246157,G,A	T464I	D	0	Pro-Damg	0.999	D	-5.93
rs62625303	17,41246077,G,A	Not found	Not found	Not found	Not found	Not found	Not found	Not found
rs62625303	17,41246077,G,C	Q491E	D	0.019	Pos-Damg	0.875	D	-2.58
rs62625304	17,41246040,T,C	K503R	D	0.018	Pro-Damg	0.993	D	-2.64
rs62625306	17,41245159,C,A	E797*	Not found	Not found	Not found	Not found	Not found	Not found
rs62625306	17,41245159,C,T	E797K	D	0.011	B	0.012	N	-0.36
rs62625308	17,41243941,G,A	Not found	Not found	Not found	Not found	Not found	Not found	Not found
rs62625308	17,41243941,G,C	R1203G	D	0.024	B	0	D	-2.62
rs70953658	17,41243555,C,G	Q1331H	D	0.027	B	0.003	N	-1.03
rs70953658	17,41243555,C,T	Q1331Q	T	1	Not found	Not found	N	0
rs70953659	17,41226413,T,C	Q1559R	T	0.057	Pro-Damg	0.967	N	-0.5
rs70953660	17,41223091,G,A	P1636S	T	0.066	B	0.001	N	-1.1
rs70953661	17,41222997,C,A	R1667M	D	0.003	B	0.051	N	-0.52
rs70953661	17,41222997,C,G	R1667T	T	0.068	B	0.2	N	-0.54
rs78951648	17,41242980,C,T	S1389N	D	0	Pos-Damg	0.454	N	-0.56
rs79727659	17,41246518,C,T	A344T	T	0.12	B	0.427	N	-2.48
rs80187739	17,41219625,C,A	D1714Y	D	0	Pro-Damg	0.958	N	-1.25
rs80187739	17,41219625,C,G	D1714H	D	0	Pro-Damg	0.989	N	-0.99
rs80187739	17,41219625,C,T	D1714N	D	0.002	Pos-Damg	0.741	N	-0.66
rs80356831	17,41243765,T,A	L1261F	T	0.058	B	0.185	N	-0.36
rs80356831	17,41243765,T,C	L1261L	T	0.745	Not found	Not found	N	0
rs80356833	17,41223118,A,C	L1627V	T	0.079	B	0	N	-0.14
rs80356833	17,41223118,A,G	L1627L	T	0.393	Not found	Not found	N	0
rs80356833	17,41223118,A,T	L1627M	D	0.044	B	0.006	N	0.01
rs80356848	17,41244553,G,A	L999L	T	0.191	Not found	Not found	N	0
rs80356848	17,41244553,G,T	L999I	T	0.125	Pos-Damg	0.725	N	-0.38
rs80356849	17,41197749,C,T	Q1868Q	T	1	Not found	Not found	N	0
rs80356849	17,41197749,C,G	Q1868H	D	0.001	Pro-Damg	0.996	N	-0.86
rs80356850	17,41223038,A,G	S1653S	T	1	Not found	Not found	N	0
rs80356850	17,41223038,A,T	S1653R	D	0.003	B	0.006	N	-0.61
rs80356854	17,41209069,C,A	K1781N	D	0.001	Pos-Damg	0.713	N	-0.76
rs80356854	17,41209069,C,T	K1781K	T	1	Not found	Not found	N	0
rs80356855	17,41243590,A,G	S1320P	T	0.518	B	0	N	0.3
rs80356857	17,41242961,C,G	Q1395H	D	0	Pos-Damg	0.947	N	-0.93
rs80356857	17,41242961,C,T	Q1395Q	T	1	Not found	Not found	N	0
rs80356858	17,41215930,G,A	L1727L	T	1	Not found	Not found	N	0
rs80356858	17,41215930,G,C	L1727V	D	0	B	0.015	N	-0.43
rs80356859	17,41245776,A,G	I591T	D	0.003	Pro-Damg	0.994	D	-4.39
rs80356860	17,41215926,C,G	G1728A	D	0	Pro-Damg	0.965	N	-0.85
rs80356860	17,41215926,C,T	G1728E	D	0	Pro-Damg	0.998	N	-1.14
rs80356861	17,41246648,T,G	E300D	D	0.002	Pro-Damg	1	D	-2.89
rs80356862	17,41223063,G,C	A1645G	T	0.093	B	0	N	-0.55
rs80356863	17,41267743,T,G	K45T	D	0.001	B	0.117	N	-0.83
rs80356864	17,41258525,G,A	Not found	Not found	Not found	Not found	Not found	Not found	Not found
rs80356864	17,41258525,G,T	Q54K	T	0.143	B	0.276	N	-0.61
rs80356865	17,41246814,T,A	D245V	D	0	Pro-Damg	0.982	N	-1.57
rs80356866	17,41243707,G,A	Not found	Not found	Not found	Not found	Not found	Not found	Not found
rs80356866	17,41243707,G,C	Q1281E	D	0.004	B	0.296	N	-0.47
rs80356867	17,41244181,C,A	D1123Y	D	0.002	Pro-Damg	0.978	D	-7.37
rs80356868	17,41199678,C,A	Not found	Not found	Not found	Not found	Not found	Not found	Not found
rs80356869	17,41245266,T,G	E761A	D	0.042	B	0.218	D	-4.77
rs80356870	17,41228535,G,A	T1507I	D	0.001	Pos-Damg	0.8	N	-0.99
rs80356871	17,41243015,G,A	S1377S	T	1	Not found	Not found	N	0
rs80356871	17,41243015,G,T	S1377R	D	0.001	Pro-Damg	0.984	N	-0.64
rs80356872	17,41244627,A,G	L974S	T	1	B	0.005	N	1.47
rs80356872	17,41244627,A,T	Not found	Not found	Not found	Not found	Not found	Not found	Not found
rs80356873	17,41197751,G,A	Not found	Not found	Not found	Not found	Not found	Not found	Not found
rs80356873	17,41197751,G,T	Q1868K	D	0.006	B	0.222	N	-0.66
rs80356874	17,41244879,C,A	G890V	T	0.422	B	0.002	N	-1.31
rs80356875	17,41245390,C,A	Not found	Not found	Not found	Not found	Not found	Not found	Not found
rs80356875	17,41245390,C,T	E720K	D	0.046	B	0.372	D	-3.23
rs80356876	17,41243891,C,G	E1219D	D	0	B	0.009	N	-1.55
rs80356876	17,41243891,C,T	E1219E	T	1	Not found	Not found	N	0
rs80356877	17,41246622,T,G	K309T	D	0	Pro-Damg	1	D	-5.61
rs80356878	17,41244676,A,G	F958L	T	0.122	B	1	D	-3.77
rs80356878	17,41244676,A,T	F958I	D	0.013	Pos-Damg	0.736	D	-3.9
rs80356880	17,41267767,G,C	T37R	D	0	Pro-Damg	0.998	N	-0.97
rs80356880	17,41267767,G,T	T37K	D	0	Pro-Damg	0.979	N	-0.97
rs80356881	17,41226471,G,A	Not found	Not found	Not found	Not found	Not found	Not found	Not found
rs80356881	17,41226471,G,C	Q1540E	D	0.005	B	0.013	N	-0.52
rs80356881	17,41226471,G,T	Q140K	D	0.022	B	0.057	N	-0.65
rs80356882	17,41234573,T,C	H1402R	D	0.007	B	0.001	N	-0.36
rs80356882	17,41234573,T,G	H1402P	D	0.008	B	0.003	N	-0.25
rs80356883	17,41258550,T,A	K45N	D	0.001	B	0.117	N	-0.68
rs80356883	17,41258550,T,C	K45K	T	1	Not found	Not found	N	0
rs80356884	17,41245280,C,A	R756S	T	0.062	B	0.005	D	-3.09
rs80356884	17,41245280,C,G	R756S	T	0.062	B	0.005	D	-3.09
rs80356886	17,41243537,G,C	D1337E	D	0.009	B	0.013	N	-0.74
rs80356887	17,41244171,G,A	P1126L	D	0.012	B	0.343	D	-7.56
rs80356890	17,41219646,T,C	T1707A	D	0	Pos-Damg	0.53	N	-0.82
rs80356892	17,41244982,A,G	Y856H	D	0.014	Pro-Damg	0.73	D	-3.81
rs80356894	17,41243896,T,A	S1218C	T	0.052	Pro-Damg	0.993	D	-2.76
rs80356894	17,41243896,T,C	S1218G	D	0.016	B	0.024	N	-2.28
rs80356895	17,41245542,A,G	M669T	T	0.286	B	0.044	D	-3.17
rs80356896	17,41215963,C,A	Not found	Not found	Not found	Not found	Not found	Not found	Not found
rs80356896	17,41215963,C,T	E1716K	D	0.001	Pos-Damg	0.598	N	-0.53
rs80356897	17,41251870,A,G	S157P	D	0.003	Pro-Damg	0.996	N	-0.75
rs80356898	17,41245861,G,A	Not found	Not found	Not found	Not found	Not found	Not found	Not found
rs80356898	17,41245861,G,C	Q563E	D	0.003	Pro-Damg	0.974	D	-2.76
rs80356899	17,41244405,C,A	G1048V	D	0.03	Pos-Damg	0.861	D	-4.25
rs80356899	17,41244405,C,G	G1048A	D	0.015	Pro-Damg	0.978	D	-2.71
rs80356899	17,41244405,C,T	G1048D	D	0.024	Pos-Damg	0.729	D	-3.34
rs80356900	17,41244243,T,C	N1102S	T	0.07	B	0.36	D	-3.35
rs80356901	17,41244285,A,T	V1088D	D	0.001	B	0.01	D	-4.04
rs80356902	17,41245651,G,A	P633S	T	0.113	Pos-Damg	0.735	D	-7.32
rs80356902	17,41245651,G,T	P633T	D	0.001	Pro-Damg	0.991	D	-7.43
rs80356905	17,41203130,A,C	F1783C	D	0	Pro-Damg	1	N	-1.47
rs80356905	17,41203130,A,G	F1783S	D	0	Pro-Damg	1	N	-1.47
rs80356906	17,41226354,C,A	D1579Y	D	0.001	Pro-Damg	0.981	N	-1.2
rs80356906	17,41226354,C,G	D1579H	D	0.001	Pro-Damg	0.981	N	-0.88
rs80356906	17,41226354,C,T	D1579N	T	0.178	Pos-Damg	0.828	N	-0.6
rs80356907	17,41245603,C,A	Not found	Not found	Not found	Not found	Not found	Not found	Not found
rs80356907	17,41245603,C,G	E649Q	D	0.001	Pro-Damg	1	D	-3
rs80356909	17,41223202,A,G	S1599P	T	0.184	B	0.013	N	-0.17
rs80356910	17,41245845,G,A	P568L	D	0.011	B	0.031	N	-2.42
rs80356910	17,41245845,G,C	P568R	D	0.016	B	0.419	N	-2.22
rs80356911	17,41244951,C,T	R866H	D	0.008	Pro-Damg	1	D	-3.73
rs80356912	17,41245368,G,A	P727L	T	0.11	B	0.001	N	-1.64
rs80356913	17,41258473,C,A	R71M	D	0	Pro-Damg	0.996	N	-0.82
rs80356913	17,41258473,C,G	R71T	D	0	B	0.296	N	-0.83
rs80356913	17,41258473,C,T	R71K	D	0	Pos-Damg	0.9	N	-0.41
rs80356914	17,41197776,C,A	W1859C	D	0	Pro-Damg	1	N	-2.39
rs80356914	17,41197776,C,G	W1859C	D	0	Pro-Damg	1	N	-2.39
rs80356914	17,41197776,C,T	Not found	Not found	Not found	Not found	Not found	Not found	Not found
rs80356915	17,41246215,C,A	Not found	Not found	Not found	Not found	Not found	Not found	Not found
rs80356915	17,41246215,C,G	E445Q	D	0.013	Pro-Damg	0.998	N	-2.33
rs80356916	17,41234567,A,C	L1404R	D	0	Pos-Damg	0.868	N	-1.12
rs80356916	17,41234567,A,G	L1404P	D	0	Pro-Damg	0.976	N	-1.3
rs80356917	17,41226392,G,A	P1566L	D	0.001	B	0.091	N	-1.52
rs80356918	17,41244060,G,A	T1163I	T	0.166	B	0.002	N	-1.27
rs80356919	17,41244186,T,C	N1121S	T	0.378	B	0.01	D	-3.05
rs80356920	17,41199716,A,T	V1826D	D	0.008	B	0.001	N	-0.67
rs80356921	17,41243893,C,T	E1219K	D	0	Pos-Damg	0.877	N	-2.06
rs80356922	17,41244116,C,A	Q1144H	D	0.006	Pos-Damg	0.93	D	-4.26
rs80356922	17,41244116,C,T	Q1144Q	T	1	Not found	Not found	N	0
rs80356923	17,41243908,C,A	Not found	Not found	Not found	Not found	Not found	Not found	Not found
rs80356923	17,41243908,C,T	E1214K	D	0.001	Pos-Damg	0.651	D	-2.97
rs80356924	17,41246658,A,T	M297K	D	0.009	B	0.074	D	-5.25
rs80356926	17,41222998,T,C	R1667G	T	0.109	B	0.364	N	-0.64
rs80356927	17,41244964,T,C	K862E	D	0.002	Not found	Not found	N	-2.21
rs80356928	17,41245801,T,A	Not found	Not found	Not found	Not found	Not found	Not found	Not found
rs80356928	17,41245801,T,C	K583E	T	0.052	B	0.094	D	-3.39
rs80356929	17,41276061,A,C	M18R	D	0	Pro-Damg	0.972	N	-0.97
rs80356929	17,41276061,A,G	M18T	D	0	Pos-Damg	0.801	N	-0.97
rs80356929	17,41276061,A,T	M18K	D	0	Pos-Damg	0.907	N	-0.97
rs80356930	17,41223198,T,C	D1600G	D	0.004	Pos-Damg	0.665	N	-0.88
rs80356933	17,41244508,T,A	M1014L	T	0.109	B	0	N	-0.98
rs80356933	17,41244508,T,C	M1014V	T	0.77	B	0	N	-0.34
rs80356934	17,41246340,G,A	S403F	T	0.212	B	0.166	D	-3.73
rs80356935	17,41246489,C,G	W353C	T	0.053	B	0.08	N	-2.26
rs80356935	17,41246489,C,T	Not found	Not found	Not found	Not found	Not found	Not found	Not found
rs80356937	17,41209134,C,A	Not found	Not found	Not found	Not found	Not found	Not found	Not found
rs80356937	17,41209134,C,T	G1760R	D	0	Pro-Damg	0.999	N	-1.46
rs80356938	17,41222979,G,A	S1673F	D	0	Pos-Damg	0.718	N	-1.03
rs80356939	17,41245815,G,A	S578F	D	0.007	Pos-Damg	0.938	D	-5.21
rs80356939	17,41245815,G,T	S578Y	D	0.001	Pro-Damg	0.999	D	-5.26
rs80356941	17,41244750,C,G	G933A	D	0.04	B	0.001	N	1.56
rs80356941	17,41244750,C,T	G933D	T	0.063	B	0	N	-0.47
rs80356942	17,41197781,C,A	Not found	Not found	Not found	Not found	Not found	Not found	Not found
rs80356942	17,41197781,C,T	E1858K	D	0.002	Pro-Damg	0.999	N	-0.71
rs80356943	17,41223115,T,C	K1628E	D	0.002	B	0	N	0.01
rs80356944	17,41243961,G,A	T1196I	D	0.04	B	0.054	D	-3.3
rs80356944	17,41243961,G,T	T1196K	D	0.016	B	0.241	D	-3.58
rs80356945	17,41245210,G,A	Not found	Not found	Not found	Not found	Not found	Not found	Not found
rs80356945	17,41245210,G,C	Q780E	D	0.011	Pos-Damg	0.745	D	-2.85
rs80356945	17,41245210,G,T	Q780K	D	0.001	Pro-Damg	0.991	D	-3.83
rs80356946	17,41246467,A,G	S361P	T	0.478	B	0.008	D	-3.4
rs80356948	17,41245201,T,C	I783V	T	0.608	B	0.003	N	-0.44
rs80356949	17,41244193,T,A	T1119S	T	0.152	B	0.002	N	-0.29
rs80356950	17,41245678,C,A	Not found	Not found	Not found	Not found	Not found	Not found	Not found
rs80356950	17,41245678,C,T	E624K	D	0.005	Pro-Damg	0.0438	D	-3.63
rs80356954	17,41243608,C,T	D1314N	D	0.003	Pos-Damg	0.0996	N	-1.05
rs80356955	17,41244664,C,T	E962K	T	0.238	Pos-Damg	0.0795	N	-1.98
rs80356956	17,41258496,T,A	L63F	D	0	Pro-Damg	0.00574	N	-0.58
rs80356957	17,41209146,A,G	F1756L	D	0	Pos-Damg	0.0764	N	-1.1
rs80356957	17,41209146,A,T	F1756I	D	0	Pos-Damg	0.942	N	-1.1
rs80356958	17,41219655,C,G	E1704Q	D	0.001	B	0.075	N	-0.44
rs80356958	17,41219655,C,T	E1704K	D	0.001	B	0.102	N	-0.59
rs80356959	17,41197778,A,C	W1859G	D	0	Pro-Damg	1	N	-2.39
rs80356959	17,41197778,A,G	W1859R	D	0	Pro-Damg	1	D	-2.58
rs80356960	17,41228584,G,A	P1491S	D	0.015	B	0.098	N	-1.28
rs80356960	17,41228584,G,T	P1491T	D	0.033	Pos-Damg	0.546	N	-1.25
rs80356961	17,41246515,C,A	D345Y	D	0.001	Pos-Damg	0.912	D	-6.57
rs80356962	17,41199683,C,G	W1837S	D	0	Pro-Damg	1	D	-2.59
rs80356962	17,41199683,C,T	Not found	Not found	Not found	Not found	Not found	Not found	Not found
rs80356963	17,41256919,G,C	I89M	D	0.035	B	0.302	N	-0.33
rs80356964	17,41246152,G,A	R466W	D	0	Pro-Damg	1	D	-6.91
rs80356964	17,41246152,G,C	R466G	D	0.032	Pos-Damg	0.767	D	-6.1
rs80356967	17,41256970,G,A	S72S	T	1	Not found	Not found	N	0
rs80356967	17,41256970,G,C	S72R	D	0	Pro-Damg	0.974	N	-0.75
rs80356967	17,41256970,G,T	S72R	D	0	Pro-Damg	0.974	N	-0.75
rs80356968	17,41222976,A,G	M1674T	D	0	B	0.004	N	-0.8
rs80356968	17,41222976,A,T	M1674K	D	0	B	0.254	N	-0.88
rs80356970	17,41244613,G,A	R979C	T	0.087	B	0.001	N	-1.97
rs80356970	17,41244613,G,T	R979S	T	0.195	B	0	N	-0.72
rs80356971	17,41244150,A,C	Not found	Not found	Not found	Not found	Not found	Not found	Not found
rs80356971	17,41244150,A,G	L1133S	D	0.014	B	0.451	D	-4.63
rs80356971	17,41244150,A,T	Not found	Not found	Not found	Not found	Not found	Not found	Not found
rs80356972	17,41242962,T,C	Q1395R	D	0	B	0.011	N	-0.74
rs80356975	17,41243988,C,G	S1187T	D	0.038	B	0.114	N	-1.4
rs80356975	17,41243988,C,T	S1187N	T	0.064	B	0.114	N	-1.01
rs80356976	17,41246421,T,C	N376S	D	0.013	Pro-Damg	0.995	D	-4.72
rs80356978	17,41244826,C,A	Not found	Not found	Not found	Not found	Not found	Not found	Not found
rs80356978	17,41244826,C,T	E908K	D	0.033	Pos-Damg	0.87	N	-2.43
rs80356980	17,41245872,C,A	G559V	T	0.122	Pos-Damg	0.563	D	-5.46
rs80356980	17,41245872,C,T	G559D	D	0.041	B	0.307	D	-4.2
rs80356981	17,41245906,T,C	I548V	D	0.049	Pos-Damg	0.584	N	-0.56
rs80356982	17,41245138,G,A	Not found	Not found	Not found	Not found	Not found	Not found	Not found
rs80356982	17,41245138,G,C	Q804E	T	0.087	B	0.007	N	-2.07
rs80356983	17,41245653,C,T	S632N	D	0.024	Pos-Damg	0.927	D	-2.82
rs80356985	17,41244612,C,A	R979L	T	0.579	B	0	N	-0.94
rs80356985	17,41244612,C,T	R979H	T	1	B	0	N	3.84
rs80356986	17,41243019,G,C	T1376R	D	0	Pos-Damg	0.454	N	-1.04
rs80356987	17,41223088,C,G	A1637P	D	0	B	0.057	N	-0.85
rs80356987	17,41223088,C,T	A1637T	D	0	Pos-Damg	0.956	N	-0.69
rs80356988	17,41226348,C,G	E1581Q	D	0.004	B	0.026	N	-0.37
rs80356988	17,41226348,C,T	E1581K	D	0.003	B	0.011	N	-0.48
rs80356990	17,41246841,G,A	T236I	T	0.348	B	0	N	-0.54
rs80356990	17,41246841,G,C	T236S	T	0.451	B	0.41	N	-0.5
rs80356991	17,41256153,C,A	Not found	Not found	Not found	Not found	Not found	Not found	Not found
rs80356991	17,41256153,C,G	E143Q	T	0.092	B	0.019	N	-0.17
rs80356991	17,41256153,C,T	E143K	T	0.083	B	0.019	N	-0.34
rs80356993	17,41215954,A,G	C1719R	D	0	Pos-Damg	0.915	N	-1.71
rs80356993	17,41215954,A,T	C1719S	D	0	Pos-Damg	0.756	N	-1.42
rs80356994	17,41276095,G,A	R7C	D	0.001	Pro-Damg	0.991	N	-1.03
rs80356994	17,41276095,G,T	R7S	D	0.006	B	0.208	N	-0.67
rs80356995	17,41244766,C,T	G928S	T	0.099	Pos-Damg	0.932	D	-3.15
rs80356996	17,41197726,A,G	L1876P	D	0	Pro-Damg	1	N	-1.28
rs80357000	17,41267784,G,C	I31M	D	0	Pro-Damg	0.994	N	-0.48
rs80357001	17,41246856,G,A	T231M	D	0.008	Pos-Damg	0.66	N	-0.2
rs80357002	17,41223166,G,A	R1611C	D	0.002	B	0.096	N	-0.41
rs80357002	17,41223166,G,C	R1611G	D	0.009	B	0	N	-0.38
rs80357003	17,41244957,G,A	S864L	D	0	Pro-Damg	1	D	-5.55
rs80357003	17,41244957,G,C	Not found	Not found	Not found	Not found	Not found	Not found	Not found
rs80357005	17,41245636,C,A	Not found	Not found	Not found	Not found	Not found	Not found	Not found
rs80357005	17,41245636,C,T	E638K	D	0.032	Pro-Damg	0.974	D	-3.86
rs80357006	17,41244291,A,C	Not found	Not found	Not found	Not found	Not found	Not found	Not found
rs80357006	17,41244291,A,G	L1086S	T	0.16	Pro-Damg	0.974	D	-4.32
rs80357006	17,41244291,A,T	Not found	Not found	Not found	Not found	Not found	Not found	Not found
rs80357007	17,41203124,C,A	G1785V	D	0	B	0.036	N	-1.66
rs80357007	17,41203124,C,T	G1785E	D	0	Pos-Damg	0.871	N	-1.48
rs80357008	17,41244789,A,G	V920A	T	0.064	B	0.344	D	-2.86
rs80357011	17,41234592,G,A	Not found	Not found	Not found	Not found	Not found	Not found	Not found
rs80357011	17,41234592,G,T	Q1396K	D	0.001	B	0.15	N	-0.74
rs80357012	17,41201197,T,C	M1805V	D	0.001	Pos-Damg	0.898	N	-0.72
rs80357012	17,41201197,T,G	M1805L	D	0.005	Pos-Damg	0.567	N	-0.54
rs80357013	17,41234517,G,A	H1421Y	D	0.001	Pos-Damg	0.75	N	-1.03
rs80357015	17,41246512,G,A	P346S	T	0.485	B	0.017	D	-5.17
rs80357015	17,41246512,G,C	P346A	T	0.128	B	0.007	D	-5.23
rs80357016	17,41223000,T,C	E1666G	T	0.254	B	0.001	N	-0.26
rs80357017	17,41276082,A,C	V11G	D	0	Pro-Damg	0.998	N	-1.09
rs80357017	17,41276082,A,G	V11A	D	0	Pro-Damg	0.979	N	-0.64
rs80357018	17,41244148,C,A	Not found	Not found	Not found	Not found	Not found	Not found	Not found
rs80357018	17,41244148,C,T	E1134K	D	0.009	Pos-Damg	0.947	D	-3.33
rs80357019	17,41197760,C,G	A1865P	D	0.001	Pro-Damg	1	N	-0.87
rs80357020	17,41244507,A,G	M1014T	T	0.057	B	0.009	D	-2.73
rs80357020	17,41244507,A,T	M1014K	D	0.007	B	0.252	D	-3.74
rs80357021	17,41243533,C,A	Not found	Not found	Not found	Not found	Not found	Not found	Not found
rs80357021	17,41243533,C,T	E1339K	T	0.164	B	0.41	N	-0.82
rs80357022	17,41228587,T,C	N1490D	D	0.003	B	0.094	N	-0.72
rs80357022	17,41228587,T,G	N1490H	D	0.001	Pos-Damg	0.641	N	-0.77
rs80357023	17,41209124,A,C	V1763G	D	0	B	0.015	N	-1.29
rs80357024	17,41246315,A,C	D411E	T	0.292	B	0.002	N	-0.82
rs80357024	17,41246315,A,G	D411D	T	0.783	Not found	Not found	N	0
rs80357025	17,41203100,G,A	P1793L	D	0	B	0.104	N	-1.85
rs80357025	17,41203100,G,C	P1793R	D	0	Pro-Damg	0.998	N	-1.66
rs80357027	17,41244021,A,T	V1176D	D	0	Pro-Damg	1	D	-5.95
rs80357028	17,41209091,G,A	A1774V	D	0.001	Pos-Damg	0.951	N	-0.72
rs80357028	17,41209091,G,C	A1774G	D	0.003	Pos-Damg	0.515	N	-0.69
rs80357029	17,41245540,C,T	E670K	T	0.137	B	0.089	N	-2.29
rs80357031	17,41276071,T,C	I15V	D	0.003	B	0.001	N	-0.16
rs80357031	17,41276071,T,G	I15L	T	1	B	0	N	0.04
rs80357032	17,41244006,A,G	V1181A	T	0.113	B	0.005	D	-2.65
rs80357033	17,41258484,A,C	D67E	T	0.436	Pos-Damg	0.651	N	-0.35
rs80357033	17,41258484,A,G	D67D	T	1	Not found	Not found	N	0
rs80357034	17,41219627,G,A	T1713I	D	0	Pro-Damg	0.988	N	-0.98
rs80357034	17,41219627,G,C	T1713R	D	0	Pos-Damg	0.585	N	-0.98
rs80357034	17,41219627,G,T	T1713K	D	0	Pos-Damg	0.89	N	-0.98
rs80357035	17,41244838,C,A	Not found	Not found	Not found	Not found	Not found	Not found	Not found
rs80357035	17,41244838,C,G	E904Q	D	0.042	Pro-Damg	0.957	N	-1.63
rs80357036	17,41243713,C,A	A1279S	D	0.019	B	0.031	N	-0.5
rs80357036	17,41243713,C,G	A1279P	D	0.001	B	0.025	N	-0.87
rs80357036	17,41243713,C,T	A1279T	D	0.021	B	0.031	N	-0.59
rs80357037	17,41243824,T,C	T1242A	D	0.001	B	0.146	N	-0.94
rs80357039	17,41246697,T,C	Q284R	D	0.026	B	0.451	D	-3.33
rs80357040	17,41199695,T,C	Q1833R	D	0	Pro-Damg	0.999	N	-0.74
rs80357041	17,41201211,T,C	D1800G	D	0	Pos-Damg	0.838	N	-1.29
rs80357042	17,41243583,T,A	K1322I	D	0.001	Pos-Damg	0.706	N	-1.64
rs80357042	17,41243583,T,G	K1322T	D	0.03	Pos-Damg	0.907	N	-1.18
rs80357042	17,41243583,T,C	K1322R	D	0.015	Pos-Damg	0.907	N	-0.6
rs80357043	17,41219645,G,A	T1707I	D	0	Pos-Damg	0.89	N	-0.98
rs80357045	17,41251869,G,C	S157C	D	0.002	Pro-Damg	0.999	N	-0.75
rs80357046	17,41246287,C,A	Not found	Not found	Not found	Not found	Not found	Not found	Not found
rs80357046	17,41246287,C,T	E421K	D	0.011	B	0.019	N	-0.71
rs80357047	17,41243700,T,C	H1283R	T	0.066	B	0.002	N	-0.93
rs80357048	17,41223021,G,A	P1659L	D	0.019	B	0.364	N	-0.8
rs80357048	17,41223021,G,T	P1659Q	D	0.002	Pos-Damg	0.582	N	-0.8
rs80357049	17,41244466,G,A	R1028C	T	0.112	Pos-Damg	0.587	D	-2.98
rs80357050	17,41246605,T,C	R315G	D	0.018	B	0.442	D	-5.93
rs80357051	17,41245326,G,A	S741F	D	0.006	B	0.179	D	-4.49
rs80357051	17,41245326,G,C	S741C	D	0.018	B	0.346	D	-3.83
rs80357052	17,41223207,G,T	P1597H	D	0.001	Pro-Damg	0.999	N	-1.4
rs80357055	17,41201157,G,A	S1818L	D	0.045	B	0.007	N	-1.02
rs80357055	17,41201157,G,T	Not found	Not found	Not found	Not found	Not found	Not found	Not found
rs80357056	17,41245648,G,A	P634S	T	0.101	Pro-Damg	0.974	D	-6.94
rs80357057	17,41246130,T,A	N473I	D	0	Pro-Damg	0.997	D	-7.64
rs80357057	17,41246130,T,C	N473S	T	0.169	Pos-Damg	0.736	D	-3.87
rs80357057	17,41246130,T,G	N473T	D	0.001	Pro-Damg	0.979	D	-4.99
rs80357060	17,41245186,C,T	V788I	T	0.054	B	0.012	N	-0.84
rs80357061	17,41219633,A,C	M1711R	D	0	Pro-Damg	0.991	N	-0.97
rs80357061	17,41219633,A,G	M1711T	D	0	Pos-Damg	0.819	N	-0.96
rs80357062	17,41246805,G,T	T248N	D	0.046	Pos-Damg	0.75	N	-0.78
rs80357063	17,41245239,G,A	S770L	T	0.303	B	0.092	D	-3.47
rs80357063	17,41245239,G,C	Not found	Not found	Not found	Not found	Not found	Not found	Not found
rs80357063	17,41245239,G,T	Not found	Not found	Not found	Not found	Not found	Not found	Not found
rs80357064	17,41258495,A,C	C64G	D	0.002	Pro-Damg	0.999	N	-1.75
rs80357064	17,41258495,A,G	C64R	D	0.001	Pro-Damg	0.997	N	-1.85
rs80357065	17,41201185,A,T	C1809S	D	0	Pro-Damg	0.985	N	-1.85
rs80357066	17,41267780,C,A	Not found	Not found	Not found	Not found	Not found	Not found	Not found
rs80357066	17,41267780,C,G	E33Q	D	0	Pro-Damg	1	N	-0.48
rs80357067	17,41234439,G,A	Not found	Not found	Not found	Not found	Not found	Not found	Not found
rs80357067	17,41234439,G,T	Q1447K	D	0	B	0.146	N	-0.47
rs80357068	17,41246355,G,A	S398L	T	0.061	B	0.214	D	-4.3
rs80357068	17,41246355,G,C	Not found	Not found	Not found	Not found	Not found	Not found	Not found
rs80357068	17,41246355,G,T	Not found	Not found	Not found	Not found	Not found	Not found	Not found
rs80357069	17,41201181,C,A	G1810V	D	0	B	0.296	N	-1.66
rs80357069	17,41201181,C,G	G1810A	D	0	B	0.337	N	-1.11
rs80357069	17,41201181,C,T	G1810D	D	0	Pro-Damg	0.998	N	-1.29
rs80357070	17,41223181,C,A	A1606S	T	0.063	B	0.172	N	-0.45
rs80357071	17,41242998,G,A	S1383L	D	0.001	B	0	N	-0.99
rs80357071	17,41242998,G,C	Not found	Not found	Not found	Not found	Not found	Not found	Not found
rs80357072	17,41223108,G,A	A1630V	D	0.013	B	0.146	N	-0.45
rs80357073	17,41246142,G,C	A469G	T	0.459	B	0.071	D	-2.76
rs80357074	17,41209092,C,G	A1774P	D	0.001	Pro-Damg	1	N	-0.87
rs80357074	17,41209092,C,T	A1774T	D	0.001	Pro-Damg	0.991	N	-0.68
rs80357075	17,41228579,T,A	E1492D	D	0.013	B	0.049	N	-0.48
rs80357076	17,41226374,G,A	T1572I	T	0.072	B	0.001	N	-0.35
s80357077	17,41244730,C,A	D940Y	D	0.004	Pro-Damg	1	D	-6.25
s80357077	17,41244730,C,G	D940H	T	0.053	Pro-Damg	1	D	-4.64
rs80357078	17,41201179,C,A	A1811S	D	0	B	0.374	N	-0.55
rs80357078	17,41201179,C,G	A1811P	D	0	Pro-Damg	0.983	N	-0.92
rs80357078	17,41201179,C,T	A1811T	D	0	Not found	0.841	N	-0.74
rs80357079	17,41234516,T,A	H1421L	D	0.001	B	0.167	N	-1.87
rs80357079	17,41234516,T,C	H1421R	T	0.144	B	0.196	N	-1.3
rs80357080	17,41244631,G,C	L973V	T	0.089	B	0.003	N	0.6
rs80357080	17,41244631,G,T	L973I	T	1	B	0.001	N	1.25
rs80357081	17,41247896,T,C	R213G	T	0.39	B	0.001	N	-0.81
rs80357083	17,41246296,C,A	Not found	Not found	Not found	Not found	Not found	Not found	Not found
rs80357083	17,41246296,C,T	E418K	T	0.165	Pos-Damg	0.754	D	-2.82
rs80357084	17,41258531,G,A	L52F	D	0	Pro-Damg	1	N	-0.62
rs80357084	17,41258531,G,T	L52I	D	0	Pro-Damg	0.996	N	-0.31
rs80357085	17,41245254,T,C	E765G	T	0.14	Pos-Damg	0.697	D	-5.6
rs80357086	17,41258497,A,G	L63S	D	0	Pos-Damg	0.659	N	-0.91
rs80357086	17,41258497,A,T	L63*	Not found	Not found	Not found	Not found	Not found	Not found
rs80357087	17,41219694,C,A	A1691S	D	0	Pos-Damg	0.635	N	-0.49
rs80357087	17,41219694,C,T	A1691T	D	0	Pos-Damg	0.939	N	-0.66
rs80357088	17,41247872,C,A	A221S	T	0.066	B	0.031	N	-0.43
rs80357089	17,41244217,G,A	Not found	Not found	Not found	Not found	Not found	Not found	Not found
rs80357089	17,41244217,G,C	Q1111E	T	0.174	B	0.397	N	-2.23
rs80357090	17,41249283,C,T	V191I	D	0.036	B	0.004	N	-0.09
rs80357091	17,41256927,A,C	L87V	D	0.002	B	0.296	N	-0.35
rs80357091	17,41256927,A,G	L87L	T	1	Not found	Not found	N	0
rs80357093	17,41258503,C,T	C61Y	D	0	Pro-Damg	0.998	N	-1.66
rs80357094	17,41215898,G,C	S1737R	D	0	Pos-Damg	0.786	N	-0.71
rs80357094	17,41215898,G,T	S1737R	D	0	Pos-Damg	0.786	N	-0.71
rs80357095	17,41226438,T,C	I1551V	T	0.291	B	0	N	-0.07
rs80357096	17,41223246,G,A	P1584L	D	0.001	B	0.111	N	-1.25
rs80357097	17,41256920,A,G	I89T	T	0.263	Pos-Damg	0.907	N	-0.33
rs80357098	17,41244966,A,C	F861C	D	0.005	Pro-Damg	0.998	D	-7.37
rs80357099	17,41243802,G,C	T1249S	D	0.005	B	0.006	N	-0.56
rs80357101	17,41244124,C,A	A1142S	T	0.067	B	0.16	N	-2.21
rs80357101	17,41244124,C,G	A1142P	D	0.023	B	0.061	D	-3.53
rs80357102	17,41258486,C,A	D67Y	D	0.002	Pos-Damg	0.868	N	-1.02
rs80357102	17,41258486,C,T	D67N	T	0.309	B	0.127	N	-0.44
rs80357103	17,41246657,C,A	M297I	D	0.021	B	0.074	D	-3.18
rs80357103	17,41246657,C,T	M297I	D	0.021	B	0.074	D	-3.18
rs80357104	17,41215378,G,A	S17444F	D	0	Pro-Damg	0.996	N	-1.11
rs80357104	17,41215378,G,T	S1744Y	D	0	Pos-Damg	0.679	N	-1.11
rs80357105	17,41245621,T,C	S643G	D	0.01	Pos-Damg	0.927	D	-3.73
rs80357107	17,41197774,A,C	V1860G	D	0	Pro-Damg	1	N	-1.29
rs80357107	17,41197774,A,T	V1860E	D	0	Pro-Damg	1	N	-1.1
rs80357108	17,41245101,T,A	H816L	T	0.065	B	0.002	D	-8.68
rs80357108	17,41245101,T,C	H816R	T	0.068	B	0.007	D	-6.02
rs80357109	17,41247932,C,T	D201N	D	0.029	B	0.06	N	-0.87
rs80357110	17,41256900,C,G	D96H	D	0	Pro-Damg	0.999	N	-1.05
rs80357110	17,41256900,C,T	D96N	D	0	Pro-Damg	0.994	N	-0.75
rs80357111	17,41276112,A,C	M1R	D	0	Pro-Damg	0.99	N	-0.95
rs80357111	17,41276112,A,G	M1T	D	0	Pro-Damg	0.967	N	-0.95
rs80357111	17,41276112,A,T	M1K	D	0	Pro-Damg	0.967	N	-0.95
rs80357112	17,41203080,C,A	D1800Y	D	0	Pro-Damg	0.989	N	-1.66
rs80357112	17,41203080,C,G	D1800H	D	0	Pro-Damg	0.986	N	-1.29
rs80357112	17,41203080,C,T	D1800N	D	0	B	0.041	N	-0.92
rs80357113	17,41246298,T,C	N417S	T	0.051	Pos-Damg	0.767	D	-3.38
rs80357114	17,41245303,C,A	D749Y	D	0.01	Pos-Damg	0.767	D	-6.28
rs80357114	17,41245303,C,G	D749H	D	0.001	Pro-Damg	0.998	D	-4.8
rs80357114	17,41245303,C,T	D749N	D	0.03	Pos-Damg	0.575	D	-3.21
rs80357116	17,41258482,A,C	I68R	D	0	Pro-Damg	0.974	N	-1.18
rs80357116	17,41258482,A,T	I68K	D	0	B	0.296	N	-1.16
rs80357117	17,41219712,T,A	M1685L	D	0.003	B	0	N	-0.39
rs80357119	17,41223229,T,C	I1590V	T	0.203	B	0.002	N	-0.08
rs80357120	17,41244898,T,C	T884A	T	0.095	B	0.329	N	-2.4
rs80357121	17,41245647,G,A	P634L	D	0.039	Pro-Damg	0.968	D	-8.88
rs80357121	17,41245647,G,C	P634R	D	0	Pro-Damg	1	D	-8.13
rs80357122	17,41245987,C,G	A521P	D	0.004	Pro-Damg	0.993	D	-3.24
rs80357122	17,41245987,C,T	A521T	T	0.158	B	0.36	N	-1.34
rs80357123	17,41209095,G,A	Not found	Not found	Not found	Not found	Not found	Not found	Not found
rs80357123	17,41209095,G,C	R1773G	D	0	B	0.322	N	-1.29
rs80357123	17,41209095,G,T	R1773R	T	1	Not found	Not found	N	0
rs80357124	17,41244550,C,G	E1000Q	D	0.001	Pro-Damg	0.995	N	-2.43
rs80357124	17,41244550,C,T	E1000K	D	0.027	Pos-Damg	0.735	D	-3.13
rs80357125	17,41215957,C,A	V1718L	D	0	Pos-Damg	0.83	N	-0.43
rs80357125	17,41215957,C,G	V1718L	D	0	Pos-Damg	0.83	N	-0.43
rs80357125	17,41215957,C,T	V1718M	D	0	Pro-Damg	1	N	-0.43
rs80357126	17,41228529,T,C	K1509R	D	0.017	B	0.361	N	-0.42
rs80357127	17,41244822,T,A	N909I	D	0.018	Pos-Damg	0.917	D	-6.64
rs80357129	17,41245614,G,C	S645C	D	0.01	Pro-Damg	0.996	D	-4.07
rs80357129	17,41245614,G,T	S645Y	D	0.001	Pro-Damg	0.996	D	-5
rs80357130	17,41228619,G,A	S1479L	D	0	B	0.015	N	-1.1
rs80357130	17,41228619,G,C	Not found	Not found	Not found	Not found	Not found	Not found	Not found
rs80357130	17,41228619,G,T	Not found	Not found	Not found	Not found	Not found	Not found	Not found
rs80357131	17,41244985,G,A	Not found	Not found	Not found	Not found	Not found	Not found	Not found
rs80357131	17,41244985,G,T	Q855K	D	0	Pro-Damg	1	D	-3.65
rs80357132	17,41215905,A,G	V1735A	D	0	Pos-Damg	0.885	N	-0.57
rs80357134	17,41276080,G,A	Not found	Not found	Not found	Not found	Not found	Not found	Not found
rs80357134	17,41276080,G,C	Q12E	D	0.001	B	0.15	N	-0.48
rs80357135	17,41244240,C,A	C1103F	T	0.168	B	0.37	D	-6.52
rs80357135	17,41244240,C,T	C1103Y	T	0.204	B	0.427	D	-6.06
rs80357136	17,41244145,G,A	Not found	Not found	Not found	Not found	Not found	Not found	Not found
rs80357136	17,41244145,G,C	Q1135E	D	0.014	Pro-Damg	0.973	N	-2.35
rs80357137	17,41226489,T,A	S1534C	D	0.001	B	0.002	N	-0.87
rs80357137	17,41226489,T,C	S1534G	T	0.198	B	0.094	N	-0.64
rs80357138	17,41246793,C,T	R252H	T	1	B	0	N	0.53
rs80357140	17,41246555,C,G	R331S	D	0.006	Pro-Damg	0.989	D	-4.92
rs80357141	17,41243850,T,C	K1233R	T	0.254	Pos-Damg	0.651	N	-0.6
rs80357142	17,41249282,A,T	V191D	D	0	B	0.001	N	-0.84
rs80357143	17,41243826,G,C	S1241C	D	0.03	B	0.002	N	-0.9
rs80357143	17,41243826,G,T	S1241Y	D	0.017	B	0.303	N	-1.05
rs80357144	17,41245132,C,T	A806T	T	0.206	B	0.078	N	-1.42
rs80357146	17,41209110,G,A	H1768Y	D	0		0.985	N	-1.1
rs80357146	17,41209110,G,C	H1768D	D	0	Pos-Damg	0.543	N	-1.66
rs80357146	17,41209110,G,T	H1768N	D	0	Pos-Damg	0.828	N	-1.29
rs80357147	17,41245393,T,A	Not found	Not found	Not found	Not found	Not found	Not found	Not found
rs80357147	17,41245393,T,C	K719E	T	0.094	B	0.001	N	-0.13
rs80357148	17,41228509,C,A	Not found	Not found	Not found	Not found	Not found	Not found	Not found
rs80357148	17,41228509,C,T	E1516K	T	0.339	B	0.094	N	-0.32
rs80357149	17,41199719,C,A	G1825V	D	0.001	B	0.021	N	-1.36
rs80357149	17,41199719,C,G	G1825A	T	0.08	B	0.109	N	-0.78
rs80357150	17,41258545,C,A	C47F	D	0	Pos-Damg	0.476	N	-1.67
rs80357150	17,41258545,C,T	C47Y	D	0	Pos-Damg	0.677	N	-1.67
rs80357152	17,41243926,T,C	K1208E	T	0.059	B	0.034	N	-2.35
rs80357153	17,41245792,G,A	P586S	T	0.352	Pos-Damg	0.853	D	-6.31
rs80357154	17,41244502,T,C	N1016D	D	0.003	Pro-Damg	0.975	D	-3.52
rs80357157	17,41234484,T,C	I1432V	T	0.278	B	0	N	-0.07
rs80357157	17,41234484,T,G	I1432L	T	1	B	0	N	-0.19
rs80357158	17,41223047,C,A	M1650I	T	0.059	B	0.02	N	-0.43
rs80357159	17,41245836,A,C	I571R	D	0.019	Pos-Damg	0.58	N	-2.19
rs80357159	17,41245836,A,G	I571T	T	1	B	0.001	N	1.62
rs80357159	17,41245836,A,T	I571K	D	0.034	B	0.282	N	-2
rs80357160	17,41243751,C,A	S1266I	D	0	Pos-Damg	0.93	N	-1.08
rs80357160	17,41243751,C,G	S1266T	D	0.013	B	0.144	N	-0.43
rs80357163	17,41267753,T,C	I42V	D	0	Pos-Damg	0.897	N	-0.16
rs80357163	17,41267753,T,G	I42L	D	0	Pos-Damg	0.897	N	-0.33
rs80357164	17,41267762,A,C	C39G	D	0	Pos-Damg	0.912	N	-1.93
rs80357164	17,41267762,A,G	C39R	D	0	Pro-Damg	0.987	N	-1.93
rs80357164	17,41267762,A,T	C39S	D	0	B	0.288	N	-1.61
rs80357166	17,41245585,A,C	Y655D	D	0.029	B	0	N	0.62
rs80357167	17,41246083,C,A	Not found	Not found	Not found	Not found	Not found	Not found	Not found
rs80357167	17,41246083,C,T	E489K	T	0.056	Pro-Damg	0.988	D	-3.12
rs80357169	17,41219706,C,A	V1687L	D	0.002	B	0.016	N	-0.45
rs80357169	17,41219706,C,G	V1687L	D	0.002	B	0.016	N	-0.45
rs80357169	17,41219706,C,T	V1687M	D	0.031	B	0.116	N	-0.42
rs80357170	17,41244871,T,A	Not found	Not found	Not found	Not found	Not found	Not found	Not found
rs80357170	17,41244871,T,G	K893Q	T	0.091	B	0.099	N	-0.9
rs80357171	17,41215354,T,A	N1752I	D	0.001	Pos-Damg	0.852	N	-1.19
rs80357171	17,41215354,T,C	N1752S	T	0.181	B	0.053	N	-0.52
rs80357172	17,41244288,C,G	G1087A	D	0.014	Pos-Damg	0.658	D	-4.87
rs80357173	17,41245947,T,C	Q534R	D	0.012	B	0.36	D	-2.88
rs80357174	17,41256917,A,G	I90T	T	0.052	Pos-Damg	0.956	N	-0.64
rs80357175	17,41244094,C,G	D1152H	D	0.002	Pro-Damg	0.998	D	-5.91
rs80357175	17,41244094,C,T	D1152N	T	0.089	B	0.2	D	-4.13
rs80357176	17,41246554,G,A	R332W	D	0	Pos-Damg	0.92	D	-3.07
rs80357176	17,41246554,G,C	R332G	T	0.061	B	0.011	D	-2.69
rs80357178	17,41243491,C,A	Not found	Not found	Not found	Not found	Not found	Not found	Not found
rs80357178	17,41243491,C,T	E1353K	D	0.001	Pos-Damg	0.799	N	-0.76
rs80357180	17,41251876,G,A	Not found	Not found	Not found	Not found	Not found	Not found	Not found
rs80357180	17,41251876,G,C	Q155E	T	0.088	B	0	N	-0.31
rs80357181	17,41246187,C,T	S464N	T	0.51	B	0.017	N	-1.61
rs80357182	17,41245425,G,A	S708F	T	0.707	B	0	N	3.08
rs80357182	17,41245425,G,C	S708C	T	0.178	Pos-Damg	0.946	N	-0.27
rs80357182	17,41245425,G,T	S708Y	T	1	B	0.003	N	1.71
rs80357183	17,41197702,T,A	H1884L	D	0	B	0.001	N	-1.25
rs80357183	17,41197702,T,C	H1884R	D	0	B	0.003	N	-0.87
rs80357184	17,41244369,T,G	E1060A	D	0.002	Pro-Damg	0.998	D	-4.33
rs80357185	17,41245066,C,T	G828S	T	0.056	B	0.226	D	-3.3
rs80357186	17,41245111,C,A	Not found	Not found	Not found	Not found	Not found	Not found	Not found
rs80357186	17,41245111,C,T	G813R	D	0.008	B	0	N	1.8
rs80357187	17,41223142,T,C	T1619A	T	0.085	B	0.001	N	-0.26
rs80357188	17,41244862,T,A	S896C	D	0	Pro-Damg	0.999	D	-4.58
rs80357189	17,41256200,C,A	S127I	D	0	B	0.057	N	-0.9
rs80357189	17,41256200,C,T	S127N	D	0	Pos-Damg	0.956	N	-0.45
rs80357190	17,41256275,G,C	A102G	D	0.005	B	0.057	N	-0.49
rs80357191	17,41243809,C,T	V1247I	T	0.321	B	0.154	N	-0.06
rs80357192	17,41245428,C,T	G707D	T	0.076	B	0.01	D	-3.71
rs80357193	17,41245584,T,A	Y655F	T	0.087	B	0	N	-0.42
rs80357194	17,41245249,T,A	S667C	D	0.001	Pos-Damg	0.75	N	-2.17
rs80357194	17,41245249,T,C	S667G	D	0.001	B	0.054	D	-2.78
rs80357195	17,41245007,C,T	M847I	T	0.083	B	0	D	-2.74
rs80357196	17,41246659,T,C	M297V	D	0.018	B	0.074	D	-3.18
rs80357196	17,41246659,T,G	M297L	T	0.139	B	0.003	N	-2.35
rs80357197	17,41246297,A,C	N417K	T	0.166	Pos-Damg	0.531	D	-3.61
rs80357197	17,41246297,A,G	N417N	T	1	Not found	Not found	N	0
rs80357198	17,41276043,C,T	C24Y	D	0	Pro-Damg	0.998	N	-1.77
rs80357199	17,41246709,G,C	A280G	D	0.005	Pro-Damg	0.989	D	-3.39
rs80357200	17,41244880,C,T	G890R	T	0.667	B	0	N	2.14
rs80357201	17,41244252,G,A	P1099L	D	0.016	Pro-Damg	0.989	D	-6.82
rs80357202	17,41243494,C,A	Not found	Not found	Not found	Not found	Not found	Not found	Not found
rs80357202	17,41243494,C,G	E1352Q	D	0.002	B	0.296	N	-0.59
rs80357202	17,41243494,C,T	E1352K	D	0.001	Pos-Damg	0.915	N	-0.79
rs80357203	17,41245151,A,T	N799K	D	0.029	B	0.11	D	-4.43
rs80357204	17,41219700,T,A	Not found	Not found	Not found	Not found	Not found	Not found	Not found
rs80357204	17,41219700,T,C	K1689E	D	0.001	Pro-Damg	0.986	N	-0.65
rs80357205	17,41219711,A,G	M1685T	D	0.05	B	0.044	N	-0.78
rs80357205	17,41219711,A,T	M1685K	D	0	B	0.001	N	-0.87
rs80357206	17,41244033,T,C	E1172G	D	0	Pro-Damg	1	D	-6.08
rs80357207	17,41256189,T,A	Not found	Not found	Not found	Not found	Not found	Not found	Not found
rs80357207	17,41256189,T,C	R131G	D	0	B	0.06	N	-1.06
rs80357209	17,41256956,G,A	T77M	D	0	Pro-Damg	0.998	N	-0.9
rs80357209	17,41256956,G,C	T77R	D	0	Pro-Damg	0.99	N	-0.9
rs80357210	17,41243508,C,T	R1347K	T	0.059	B	0.146	N	-0.45
rs80357212	17,41199660,C,T	A1845T	T	0.059	Pos-Damg	0.525	N	-0.62
rs80357213	17,41243670,G,A	A1293V	D	0.013	B	0	N	-0.54
rs80357213	17,41243670,G,T	A1293D	D	0.022	B	0.001	N	-0.4
rs80357214	17,41246756,A,C	S264R	T	0.081	B	0.024	N	-0.7
rs80357216	17,41199701,A,G	V1831A	D	0	B	0.258	N	-0.74
rs80357216	17,41199701,A,T	V1831D	D	0	Pos-Damg	0.901	N	-1.28
rs80357217	17,41243703,T,A	E1282V	D	0	Pos-Damg	0.844	N	-1.45
rs80357218	17,41243467,T,A	M1361L	D	0.045	B	0	N	-0.14
rs80357218	17,41243467,T,C	M1361V	T	1	B	0	N	0.15
rs80357218	17,41243467,T,G	M1361L	D	0.045	B	0	N	-0.14
rs80357220	17,41245729,T,A	Not found	Not found	Not found	Not found	Not found	Not found	Not found
rs80357220	17,41245729,T,C	K607E	D	0.001	Pro-Damg	0.998	D	-3.22
rs80357221	17,41246164,C,T	G462R	D	0.005	Pro-Damg	1	D	-7.93
rs80357222	17,41215900,T,A	S1737C	D	0	Pro-Damg	0.999	N	-0.71
rs80357222	17,41215900,T,G	S1737R	D	0	Pos-Damg	0.786	N	-0.71
rs80357224	17,41246028,C,A	R507I	D	0	Pro-Damg	1	D	-7.22
rs80357225	17,41246775,G,C	P258R	D	0.001	Pro-Damg	1	N	-1.69
rs80357227	17,41209130,T,A	D1761V	D	0	B	0.02	N	-1.66
rs80357227	17,41209130,T,C	D1761G	D	0	B	0.017	N	-1.29
rs80357228	17,41244132,C,A	S1139I	D	0.006	B	0.386	D	-4.32
rs80357230	17,41244916,C,A	A878S	T	0.095	B	0	N	0.01
rs80357230	17,41244916,C,T	A878T	D	0.025	B	0	N	-0.07
rs80357231	17,41243503,T,C	T1349A	T	0.229	B	0	N	-0.34
rs80357231	17,41243503,T,G	T1349P	T	0.195	B	0	N	-0.29
rs80357234	17,41256966,G,A	Not found	Not found	Not found	Not found	Not found	Not found	Not found
rs80357234	17,41256966,G,T	Q74K	D	0.004	B	0.15	N	-0.6
rs80357235	17,41246427,G,A	T374I	D	0.008	Pro-Damg	0.998	D	-5.56
rs80357236	17,41245722,T,C	N609S	T	0.09	Pro-Damg	0.974	D	-3.96
rs80357237	17,41226444,C,T	E1549K	D	0.001	B	0.037	N	-0.58
rs80357238	17,41245553,G,C	N665K	T	1	B	0	N	2
rs80357239	17,41215389,C,A	W1740C	D	0	Pro-Damg	0.998	N	-1.93
rs80357239	17,41215389,C,T	Not found	Not found	Not found	Not found	Not found	Not found	Not found
rs80357240	17,41245129,C,A	A807S	D	0.005	Pro-Damg	0.999	D	-2.72
rs80357240	17,41245129,C,T	A807T	T	0.06	Pro-Damg	0.988	D	-3.4
rs80357241	17,41199711,G,C	P1828A	T	0.117	B	0	N	-0.61
rs80357243	17,41215902,A,C	V1736G	D	0	B	0.052	N	-0.99
rs80357243	17,41215902,A,G	V1736A	D	0	B	0.326	N	-0.55
rs80357244	17,41246737,C,A	V271L	D	0.002	Pos-Damg	0.946	N	-1.13
rs80357244	17,41246737,C,G	V271L	D	0.002	Pos-Damg	0.946	N	-1.13
rs80357244	17,41246737,C,T	V271M	T	0.13	Pos-Damg	0.879	N	-1.11
rs80357245	17,41245714,T,C	R612G	T	0.052	Pos-Damg	0.686	D	-5.71
rs80357246	17,41246484,T,C	K355R	D	0.04	B	0.283	N	-2.22
rs80357247	17,41244111,C,G	C1146S	D	0.001	Pro-Damg	0.998	D	-8.78
rs80357247	17,41244111,C,T	C1146Y	D	0.004	Pro-Damg	0.978	D	-9.61
rs80357249	17,41245074,T,A	D825V	D	0.003	Pos-Damg	0.931	D	-6.7
rs80357250	17,41245546,G,A	L668F	T	0.09	Pos-Damg	0.812	N	-2.06
rs80357251	17,41244913,C,A	Not found	Not found	Not found	Not found	Not found	Not found	Not found
rs80357251	17,41244913,C,T	E879K	D	0.015	Pos-Damg	0.736	D	-3.01
rs80357252	17,41246584,C,G	A322P	D	0.025	B	0.148	D	-4.48
rs80357252	17,41246584,C,T	A322T	T	0.059	B	0.016	D	-3.31
rs80357253	17,41246326,T,A	Not found	Not found	Not found	Not found	Not found	Not found	Not found
rs80357253	17,41246326,T,C	K408E	T	1	B	0.001	N	2.66
rs80357254	17,41243680,T,A	Not found	Not found	Not found	Not found	Not found	Not found	Not found
rs80357254	17,41243680,T,C	K1290E	T	0.27	B	0.003	N	-0.67
rs80357255	17,41246238,T,C	H437R	D	0.023	Pos-Damg	0.613	D	-5.18
rs80357255	17,41246238,T,G	H437P	D	0.048	B	0.353	D	-6.59
rs80357256	17,41244759,G,A	P930L	T	0.052	B	0.007	D	-5.27
rs80357257	17,41243619,G,A	T1310I	D	0.001	Pro-Damg	0.974	N	-1.37
rs80357257	17,41243619,G,C	T1310R	D	0.001	Pro-Damg	0.987	N	-1.37
rs80357257	17,41243619,G,T	T1310K	D	0.001	Pos-Damg	0.915	N	-1.37
rs80357258	17,41197729,T,C	Y1875C	D	0	Pro-Damg	1	N	-1.65
rs80357261	17,41222974,C,T	V1675M	D	0	Pro-Damg	0.995	N	-0.52
rs80357262	17,41243581,G,A	Not found	Not found	Not found	Not found	Not found	Not found	Not found
rs80357262	17,41243581,G,C	Q1323E	D	0.021	B	0.001	N	-0.56
rs80357263	17,41244328,T,C	R1074G	D	0.027	Pro-Damg	0.82	D	-5.68
rs80357264	17,41251830,C,T	R170Q	T	1	B	0	N	0.28
rs80357265	17,41219654,T,A	E1704V	D	0	Pro-Damg	0.493	N	-1.02
rs80357266	17,41267794,A,G	L28P	D	0	B	0.265	N	-1.13
rs80357268	17,41197790,C,T	V1855M	D	0	Pro-Damg	1	N	-0.55
rs80357269	17,41243763,G,A	S1262L	T	0.296	Pos-Damg	0.493	N	-1.07
rs80357269	17,41243763,G,T	Not found	Not found	Not found	Not found	Not found	Not found	Not found
rs80357270	17,41209148,T,A	D1755V	D	0	Pos-Damg	0.542	N	-1.58
rs80357270	17,41209148,T,C	D1755G	D	0.001	Pos-Damg	0.734	N	-1.24
rs80357271	17,41244418,T,C	I1044V	T	0.309	B	0.016	N	-0.28
rs80357272	17,41244100,G,A	P1150S	D	0.004	Pro-Damg	0.995	D	-7.01
rs80357273	17,41245975,C,T	V525I	T	0.056	Pos-Damg	0.853	N	-0.66
rs80357274	17,41197721,G,A	P1878S	T	0.176	Pos-Damg	0.822	N	-1.24
rs80357274	17,41197721,G,T	P1878T	D	0.005	B	0.415	N	-1.22
rs80357275	17,41251884,A,G	L152P	D	0.04	Pro-Damg	0.996	N	-1
rs80357276	17,41267755,T,A	H41L	D	0	Pro-Damg	0.979	N	-1.77
rs80357276	17,41267755,T,C	H41R	D	0	Pro-Damg	0.959	N	-1.29
rs80357277	17,41226405,C,A	Not found	Not found	Not found	Not found	Not found	Not found	Not found
rs80357277	17,41226405,C,G	E1562Q	T	0.169	B	0.337	N	-0.29
rs80357279	17,41246149,T,A	Not found	Not found	Not found	Not found	Not found	Not found	Not found
rs80357279	17,41246149,T,G	K467Q	D	0.001	B	0.084	N	-1.21
rs80357280	17,41243725,T,C	I1275V	T	0.301	B	0.019	N	-0.03
rs80357281	17,41203121,A,G	L1786P	D	0	Pro-Damg	0.999	N	-1.29
rs80357282	17,41245708,T,A	Not found	Not found	Not found	Not found	Not found	Not found	Not found
rs80357282	17,41245708,T,G	K614Q	D	0.001	Pro-Damg	1	D	-3.54
rs80357283	17,41209131,C,A	D1761Y	D	0	Pro-Damg	0.997	N	-1.66
rs80357283	17,41209131,C,G	D1761H	D	0	Pro-Damg	0.976	N	-1.29
rs80357283	17,41209131,C,T	D1761N	D	0	B	0.004	N	-0.92
rs80357285	17,41244958,A,C	S864A	D	0	Pro-Damg	1	D	-2.76
rs80357286	17,41199671,T,C	N1841S	T	0.91	B	0.001	N	-0.29
rs80357287	17,41276113,T,C	M1V	D	0	Pos-Damg	0.924	N	-0.64
rs80357288	17,41244235,G,T	H1105N	D	0.015	Pos-Damg	0.938	D	-4.31
rs80357290	17,41243967,G,A	T1194I	D	0.026	B	0.054	N	-2.4
rs80357293	17,41246791,C,T	A253T	D	0.025	Pro-Damg	0.968	N	-0.68
rs80357294	17,41243935,C,G	G1205R	T	0.716	B	0	N	-0.98
rs80357294	17,41243935,C,T	G1205R	T	0.716	B	0	N	-0.98
rs80357297	17,41244138,A,G	M1137T	T	0.053	B	0.042	D	-4.09
rs80357299	17,41197766,T,C	S1863G	D	0	Pro-Damg	1	N	-0.74
rs80357299	17,41197766,T,G	S1863R	D	0	Pro-Damg	1	N	-0.92
rs80357301	17,41246317,C,T	D411N	T	0.46	B	0.019	N	0.23
rs80357302	17,41222990,G,T	N1669K	T	0.108	B	0	N	-0.55
rs80357303	17,41223130,T,A	Not found	Not found	Not found	Not found	Not found	Not found	Not found
rs80357303	17,41223130,T,G	K1623Q	D	0.003	Pos-Damg	0.949	N	-0.55
rs80357304	17,41246098,C,A	Not found	Not found	Not found	Not found	Not found	Not found	Not found
rs80357304	17,41246098,C,T	G484R	T	0.063	Pro-Damg	0.965	D	-6.66
rs80357305	17,41234520,G,A	Not found	Not found	Not found	Not found	Not found	Not found	Not found
rs80357305	17,41234520,G,C	Q1420E	D	0.001	B	0.001	N	-0.52
rs80357306	17,41234580,T,C	M1400V	D	0.002	B	0.042	N	-0.44
rs80357309	17,41234523,C,A	Not found	Not found	Not found	Not found	Not found	Not found	Not found
rs80357309	17,41234523,C,G	E1419Q	D	0	B	0.031	N	-0.56
rs80357310	17,41243887,C,G	E1221Q	D	0.006	Pro-Damg	0.998	N	-0.74
rs80357310	17,41243887,C,A	Not found	Not found	Not found	Not found	Not found	Not found	Not found
rs80357311	17,41244493,T,C	I1019V	T	0.224	B	0.008	N	-0.57
rs80357312	17,41256248,T,A	E111V	D	0.001	Pos-Damg	0.956	N	-0.8
rs80357312	17,41256248,T,G	E111A	D	0.002	Pos-Damg	0.817	N	-0.66
rs80357313	17,41244321,C,A	R1076I	D	0	Pro-Damg	1	D	-7.01
rs80357313	17,41244321,C,G	R1076T	D	0	Pro-Damg	0.999	D	-5.25
rs80357314	17,41219708,A,G	L1686P	D	0.038	B	0.005	N	-0.89
rs80357315	17,41244987,G,A	A854V	D	0.005	B	0	N	0.1
rs80357316	17,41276070,A,G	I15T	D	0.001	B	0.026	N	-0.62
rs80357322	17,41197711,G,C	P1881R	D	0.001	Pro-Damg	0.764	N	-1.47
rs80357323	17,41197756,A,C	L1866R	D	0.002	Pro-Damg	0.999	N	-1.04
rs80357323	17,41197756,A,G	L1866P	D	0.005	Pro-Damg	1	N	-1.2
rs80357324	17,41203095,T,A	T1795S	D	0	Pos-Damg	0.619	N	0.74
rs80357325	17,41251831,G,A	R170W	T	0.052	B	0	N	-0.21
rs80357325	17,41251831,G,T	R170R	T	0.45	Not found	Not found	N	0
rs80357326	17,41197734,G,A	D1873D	T	1	Not found	Not found	N	0
rs80357326	17,41197734,G,T	D1873E	D	0.002	B	0.001	N	-0.57
rs80357327	17,41267747,A,C	C44G	D	0.002	Pro-Damg	0.993	N	-1.9
rs80357327	17,41267747,A,G	C44R	D	0.001	Pro-Damg	0.994	N	-1.9
rs80357327	17,41267747,A,T	C44S	D	0	Pos-Damg	0.979	N	-1.6
rs80357328	17,41245075,C,A	D825Y	D	0.013	Pro-Damg	0.489	D	-6.46
rs80357328	17,41245075,C,G	D825H	D	0.016		0.981	D	-4.97
rs80357329	17,41244141,G,C	P1136R	D	0.008	Pos-Damg	0.694	D	-7.6
rs80357332	17,41197809,C,A	Q1848H	D	0.001	B	0.318	N	-0.92
rs80357332	17,41197809,C,T	Q1848Q	T	1	Not found	Not found	N	0
rs80357333	17,41245977,G,A	A524V	T	0.263	Pos-Damg	0.916	N	0.5
rs80357334	17,41244194,C,A	Q1118H	D	0.01	Pos-Damg	0.932	D	-3.84
rs80357334	17,41244194,C,T	Q1118Q	T	1	Not found	Not found	N	0
rs80357335	17,41245365,C,G	R728T	D	0.018	B	0.295	D	-3.49
rs80357335	17,41245365,C,T	R728K	T	0.177	B	0.154	N	-1.16
rs80357337	17,41245026,C,G	R841P	D	0.026	B	0	N	-1.78
rs80357337	17,41245026,C,T	R841Q	T	1	B	0	N	3.41
rs80357340	17,41209129,A,C	D1761E	D	0	B	0.133	N	-0.74
rs80357341	17,41223165,C,T	R1611H	T	1	B	0	N	0.72
rs80357343	17,41243584,T,A	Not found	Not found	Not found	Not found	Not found	Not found	Not found
rs80357343	17,41243584,T,C	K1322E	T	0.116	B	0.158	N	-0.62
rs80357343	17,41243584,T,G	K1322Q	D	0.008	B	0.158	N	-0.72
rs80357344	17,41245624,C,A	D642Y	D	0	Pro-Damg	0.158	D	-8.42
rs80357344	17,41245624,C,T	D642N	D	0.041	Pro-Damg	0.974	D	-4.61
rs80357344	17,41245624,C,G	D642H	D	0.005	Pro-Damg	0.997	D	-6.5
rs80357345	17,41243502,G,A	T1349M	D	0.006	Pos-Damg	0.575	N	-0.63
rs80357345	17,41243502,G,C	T1349R	D	0.003	B	0.127	N	-0.65
rs80357347	17,41215364,T,A	Not found	Not found	Not found	Not found	Not found	Not found	Not found
rs80357347	17,41215364,T,G	K1749Q	D	0.002	B	0.053	N	-0.58
rs80357350	17,4125694,G,A	Not found	Not found	Not found	Not found	Not found	Not found	Not found
rs80357350	17,4125694,G,C	Not found	Not found	Not found	Not found	Not found	Not found	Not found
rs80357351	17,41246826,G,A	P241L	T	0.164	B	0	N	-0.38
rs80357352	17,41223121,G,A	Not found	Not found	Not found	Not found	Not found	Not found	Not found
rs80357352	17,41223121,G,C	Q1626E	D	0.001	B	0.022	N	-0.45
rs80357353	17,41234565,T,C	I1405V	D	0.01	B	0.013	N	-0.18
rs80357354	17,41234435,C,G	S1448T	T	0.338	B	0.255	N	-0.32
rs80357354	17,41234435,C,T	S1448N	T	0.736	B	0.001	N	-0.08
rs80357355	17,41245588,T,A	Not found	Not found	Not found	Not found	Not found	Not found	Not found
rs80357355	17,41245588,T,C	K654E	T	0.066	B	0	N	-0.03
rs80357355	17,41245588,T,G	K654Q	D	0.008	B	0	N	-0.04
rs80357357	17,41256182,C,A	R133L	D	0	Pro-Damg	0.965	N	-1.06
rs80357357	17,41256182,C,T	R133H	D	0	Pro-Damg	0.998	N	-0.76
rs80357358	17,41199704,A,C	V1830G	D	0	Pro-Damg	0.967	N	-1.29
rs80357358	17,41199704,A,G	V1830A	D	0	B	0.107	N	-0.74
rs80357358	17,41199704,A,T	V1830E	D	0	Pro-Damg	0.991	N	-1.11
rs80357360	17,41246181,A,G	I456T	D	0.026	Pro-Damg	0.988	D	-4.5
rs80357361	17,41244790,C,A	V920L	D	0.04	Pos-Damg	0.871	N	-2.21
rs80357361	17,41244790,C,T	V920I	T	0.101	Pos-Damg	0.549	N	-0.69
rs80357362	17,41243788,T,C	K1254E	T	0.399	B	0.057	N	-0.59
rs80357364	17,41245161,G,A	T796I	D	0.015	Pos-Damg	0.707	D	-4.75
rs80357364	17,41245161,G,C	T796R	T	0.108	Pos-Damg	0.854	D	-4.38
rs80357365	17,41234574,G,A	H1402Y	T	0.153	B	0.019	N	-0.43
rs80357366	17,41226420,C,A	Not found	Not found	Not found	Not found	Not found	Not found	Not found
rs80357366	17,41226420,C,T	E1557K	T	0.134	Pos-Damg	0.915	N	-0.59
rs80357368	17,41197765,C,G	S1863T	D	0	Pro-Damg	0.999	N	-0.55
rs80357368	17,41197765,C,T	S1863N	D	0	Pro-Damg	1	N	-0.55
rs80357370	17,41258546,A,C	C47G	D	0	Pro-Damg	0.994	N	-1.82
rs80357370	17,41258546,A,G	C47R	D	0	Pro-Damg	0.988	N	-1.82
rs80357370	17,41258546,A,T	C47S	D	0	Pro-Damg	0.979	N	-1.52
rs80357371	17,41245762,G,A	L596F	D	0.007	Pro-Damg	0.97	D	-3.44
rs80357371	17,41245762,G,C	L596V	T	0.211	Pos-Damg	0.715	N	-2.27
rs80357373	17,41222996,C,G	R1667S	D	0.007	B	0.364	N	-0.54
rs80357374	17,41245932,G,A	T539M	T	1	B	0	N	3.25
rs80357374	17,41245932,G,T	T539K	D	0.001	B	0.019	N	-1.2
rs80357376	17,41246076,T,C	Q491R	D	0.022	Pos-Damg	0.941	D	-3.5
rs80357376	17,41246076,T,G	Q491P	T	0.086	Pos-Damg	0.847	D	-5.09
rs80357379	17,41226458,T,C	Y1544C	T	0.13	B	0	N	-0.16
rs80357381	17,41245145,A,C	C801W	D	0.023	Pro-Damg	0.992	D	-5.57
rs80357381	17,41245145,A,G	C801C	T	1	Not found	Not found	N	0
rs80357381	17,41245145,A,T	Not found	Not found	Not found	Not found	Not found	Not found	Not found
rs80357382	17,41258474,T,C	R71G	D	0	Pos-Damg	0.956	N	-0.97
rs80357383	17,41226519,G,A	P1524S	T	0.428	B	0.003	N	-0.06
rs80357384	17,41251849,T,G	T164P	T	0.223	B	0	N	-0.06
rs80357386	17,41244468,C,G	S1027T	D	0.004	Pro-Damg	0.999	D	-2.54
rs80357386	17,41244468,C,T	S1027N	D	0.025	Pos-Damg	0.927	N	-2.32
rs80357387	17,41215958,A,T	F1717L	T	0.131	B	0.237	N	-0.43
rs80357388	17,41243837,T,C	I1237M	T	0.07	B	0.013	N	-0.2
rs80357389	17,41228505,C,A	R1517M	D	0.001	Pos-Damg	0.468	N	-1.1
rs80357389	17,41228505,C,G	R1517T	D	0.003	B	0.094	N	-1.1
rs80357389	17,41228505,C,T	R1517K	D	0.005	B	0.173	N	-0.55
rs80357390	17,41222967,G,A	S1677F	D	0	Pro-Damg	1	N	-1.03
rs80357391	17,41245531,C,A	Not found	Not found	Not found	Not found	Not found	Not found	Not found
rs80357391	17,41245531,C,G	E673Q	D	0.02	Pos-Damg	0.707	D	-2.82
rs80357393	17,41197799,C,T	A1852T	D	0.005	Pro-Damg	0.995	N	-0.53
rs80357394	17,41247921,C,G	L204F	D	0.028	B	0.015	N	-0.69
rs80357394	17,41247921,C,T	L204L	T	1			N	0
rs80357396	17,41246832,T,A	H239L	T	0.098	Pro-Damg	0.986	N	-1.33
rs80357396	17,41246832,T,C	H239R	T	0.09	B	0.246	N	-1.05
rs80357397	17,41243023,C,A	Not found	Not found	Not found	Not found	Not found	Not found	Not found
rs80357397	17,41243023,C,T	E1375K	D	0	B	0.255	N	-0.75
rs80357398	17,41246418,C,T	S377N	D	0.036	Pos-Damg	0.938	D	-2.81
rs80357399	17,41245198,A,C	S784A	D	0.001	Pro-Damg	0.997	D	-2.9
rs80357400	17,41246090,A,C	F486L	T	0.384	B	0	N	-0.98
rs80357400	17,41246090,A,T	F486L	T	0.384	B	0	N	-0.98
rs80357401	17,41222950,C,A	Not found	Not found	Not found	Not found	Not found	Not found	Not found
rs80357401	17,41222950,C,T	E1683K	D	0	B	0.115	N	-0.69
rs80357404	17,41228539,A,C	S1506A	T	0.169	B	0.002	N	-0.33
rs80357404	17,41228539,A,T	S1506T	D	0.025	B	0.361	N	-0.35
rs80357406	17,41276053,T,C	I21V	T	0.093	Pos-Damg	0.66	N	-0.09
rs80357407	17,41243512,C,T	E1346K	D	0.029	B	0.003	N	-0.7
rs80357409	17,41256894,C,A	G98C	D	0	Pro-Damg	1	N	-1.09
rs80357409	17,41256894,C,G	G98R	D	0	Pro-Damg	0.999	N	-0.97
rs80357410	17,41276044,A,C	C24G	D	0	Pro-Damg	0.993	N	-1.93
rs80357410	17,41276044,A,G	C24R	D	0	Pro-Damg	0.988	N	-1.93
rs80357410	17,41276044,A,T	C24S	D	0	Pro-Damg	0.979	N	-1.61
rs80357411	17,41223192,G,A	S1602F	D	0.002	Pos-Damg	0.944	N	-0.8
rs80357411	17,41223192,G,T	S1602Y	D	0.003	Pro-Damg	0.981	N	-0.8
rs80357413	17,41256184,G,T	N132K	D	0.001	Pos-Damg	0.844	N	-0.9
rs80357414	17,41222964,C,T	G1678D	D	0	Pos-Damg	0.896	N	-1.21
rs80357415	17,41245330,C,A	V740L	T	0.062	B	0.002	N	-2.1
rs80357415	17,41245330,C,G	V740L	T	0.062	B	0.002	N	-2.1
rs80357415	17,41245330,C,T	V740M	T	0.365	B	0.013	N	-1.91
rs80357416	17,41246442,T,A	D369V	D	0.003	Pro-Damg	0.986	D	-8
rs80357416	17,41246442,T,C	D369G	D	0.039	Pos-Damg	0.908	D	-6.02
rs80357419	17,41244808,C,A	Not found	Not found	Not found	Not found	Not found	Not found	Not found
rs80357419	17,41244808,C,G	E914Q	D	0.005	Pro-Damg	0.995	N	-2.43
rs80357419	17,41244808,C,T	E914K	D	0.031	Pro-Damg	0.988	D	-3.1
rs80357420	17,41244856,T,C	K898E	T	0.174	B	0.295	N	-2.06
rs80357424	17,41244370,C,A	Not found	Not found	Not found	Not found	Not found	Not found	Not found
rs80357424	17,41244370,C,G	E1060Q	D	0.001	Pro-Damg	1	N	-2.39
rs80357425	17,41245669,C,T	V627I	T	0.18	Pos-Damg	0.853	N	-0.86
rs80357428	17,41203094,G,A	T1795I	D	0	Pos-Damg	0.933	N	-1.11
rs80357429	17,41223144,G,A	S1618L	D	0.001	B	0.031	N	-0.77
rs80357429	17,41223144,G,T	Not found	Not found	Not found	Not found	Not found	Not found	Not found
rs80357431	17,41226366,A,G	L1575L	T	1			N	0
rs80357431	17,41226366,A,T	L1575M	D	0	Pro-Damg	0.981	N	-0.32
rs80357432	17,41209086,C,A	Not found	Not found	Not found	Not found	Not found	Not found	Not found
rs80357432	17,41209086,C,G	E1776Q	D	0	Pos-Damg	0.499	N	-0.55
rs80357432	17,41209086,C,T	E1776K	D	0	B	0.124	N	-0.74
rs80357434	17,41244120,G,A	S1143F	T	0.235	B	0.129	D	-4.29
rs80357434	17,41244120,G,C	S1143C	D	0.033	B	0.062	D	-3.68
rs80357435	17,41245021,T,C	T843A	T	0.196	B	0.368	D	-3.51
rs80357436	17,41246721,G,C	T276R	D	0.002	Pro-Damg	0.978	D	-4.22
rs80357436	17,41246721,G,T	T276K	D	0.016	Pos-Damg	0.947	D	-4.07
rs80357438	17,41276049,A,G	L22S	D	0	Pro-Damg	0.979	N	-0.97
rs80357438	17,41276049,A,T	Not found	Not found	Not found	Not found	Not found	Not found	Not found
rs80357439	17,41223120,T,C	Q1626R	D	0.001	B	0.022	N	-0.54
rs80357440	17,41243655,G,A	S1298L	D	0	Pro-Damg	0.994	N	-1.25
rs80357440	17,41243655,G,C	Not found	Not found	Not found	Not found	Not found	Not found	Not found
rs80357440	17,41243655,G,T	Not found	Not found	Not found	Not found	Not found	Not found	Not found
rs80357441	17,41245462,T,C	T696A	T	1	B	0.001	N	0.32
rs80357442	17,41209094,C,A	R1773L	D	0	B	0.001	N	-1.29
rs80357442	17,41209094,C,G	R1773P	D	0	B	0.029	N	-1.29
rs80357442	17,41209094,C,T	R1773Q	D	0	Pos-Damg	0.946	N	-0.74
rs80357445	17,41246038,G,A	R504C	T	0.053	Pos-Damg	0.692	D	-7.07
rs80357446	17,4126774,C,A	Not found	Not found	Not found	Not found	Not found	Not found	Not found
rs80357446	17,4126774,C,T	Not found	Not found	Not found	Not found	Not found	Not found	Not found
rs80357448	17,41256210,T,C	I124V	D	0.005	Pos-Damg	0.9	N	-0.15
rs80357448	17,41256210,T,G	I124L	T	0.068	Pos-Damg	0.9	N	-0.23
rs80357450	17,41209133,C,T	G1760E	D	0	Pos-Damg	0.953	N	-1.47
rs80357451	17,41199698,A,C	V1832G	D	0	Pro-Damg	0.994	N	-1.08
rs80357451	17,41199698,A,G	V1832A	D	0.003	Pos-Damg	0.65	N	-0.57
rs80357452	17,41245748,G,C	I600M	T	0.085	B	0.105	N	-1.65
rs80357453	17,41245984,C,T	D522N	D	0.005	Pro-Damg	0.995	D	-4.59
rs80357454	17,41245780,T,C	S590G	D	0.012	Pro-Damg	0.974	D	-3.7
rs80357455	17,41243929,T,A	Not found	Not found	Not found	Not found	Not found	Not found	Not found
rs80357455	17,41243929,T,C	K1207E	D	0.03	B	0.107	N	-1.37
rs80357456	17,41243473,G,A	Not found	Not found	Not found	Not found	Not found	Not found	Not found
rs80357456	17,41243473,G,C	Q1359E	T	0.243	B	0.002	N	-0.45
rs80357456	17,41243473,G,T	Q1359K	D	0.005	B	0.255	N	-0.58
rs80357457	17,41256183,G,A	R133C	D	0	Pro-Damg	1	N	-1.21
rs80357457	17,41256183,G,T	R133S	D	0	Pro-Damg	0.965	N	-0.91
rs80357459	17,41244465,C,A	R1028L	T	0.244	B	0	D	-2.53
rs80357459	17,41244465,C,T	R1028H	T	0.303	B	0	N	0.14
rs80357460	17,41244783,G,A	T922I	D	0.001	B	0.254	N	-1.82
rs80357460	17,41244783,G,C	T922R	D	0.001	Pos-Damg	0.622	N	-2.04
rs80357461	17,41243644,C,A	Not found	Not found	Not found	Not found	Not found	Not found	Not found
rs80357461	17,41243644,C,T	E1302K	D	0.026	B	0.255	N	-0.38
rs80357462	17,41209100,G,A	P1771L	D	0	Pro-Damg	0.991	N	-1.84
rs80357462	17,41209100,G,C	P1771R	D	0	B	0.215	N	-1.66
rs80357463	17,41203115,A,C	I1788S	D	0	Pos-Damg	0.882	N	-1.05
rs80357463	17,41203115,A,T	I1788N	D	0	Pro-Damg	0.999	N	-1.24
rs80357464	17,41246553,C,T	R332Q	T	1	B	0	N	3.27
rs80357465	17,41223049,T,C	M1650V	T	0.132	B	0.001	N	-0.39
rs80357466	17,41234490,G,A	P1430S	T	0.227	B	0.002	N	-0.82
rs80357466	17,41234490,G,C	P1430A	T	0.183	B	0.001	N	-0.75
rs80357467	17,41245233,A,G	V772A	D	0.005	Pos-Damg	0.848	D	-3.65
rs80357470	17,41226503,C,G	R1529T	D	0.004	B	0.094	N	-0.99
rs80357472	17,41246494,C,A	Not found	Not found	Not found	Not found	Not found	Not found	Not found
rs80357472	17,41246494,C,T	E352K	T	0.402	Pos-Damg	0.587	D	-2.77
rs80357473	17,41234579,A,G	M1400T	D	0	B	0.001	N	-0.92
rs80357473	17,41234579,A,T	M1400K	D	0	B	0.081	N	-1.02
rs80357474	17,41201205,A,C	L1802R	D	0	Pro-Damg	1	N	-1.11
rs80357474	17,41201205,A,G	L1802P	D	0	Pro-Damg	1	N	-1.29
rs80357474	17,41201205,A,T	L1802Q	D	0	Pro-Damg	1	N	-1.11
rs80357475	17,41276111,C,A	M1I	D	0	Pos-Damg	0.924	N	-0.64
rs80357475	17,41276111,C,G	M1I	D	0	Pos-Damg	0.924	N	-0.64
rs80357475	17,41276111,C,T	M1I	D	0	Pos-Damg	0.924	N	-0.64
rs80357477	17,41199674,T,C	D1840G	D	0.001	B	0.137	N	-1.26
rs80357478	17,41244637,G,C	H971D	D	0.039	Pos-Damg	0.738	D	-5.23
rs80357478	17,41244637,G,T	H971N	T	0.112	B	0.202	D	-3.99
rs80357479	17,41244379,T,C	S1057G	T	0.074	Pro-Damg	0.968	N	-2.41
rs80357479	17,41244379,T,G	S1057R	D	0.01	Pro-Damg	1	D	-3.45
rs80357480	17,41244886,G,A	H888Y	T	0.101	Pos-Damg	0.767	D	-3.77
rs80357482	17,41246712,T,A	H279L	D	0.02	Pos-Damg	0.691	D	-8.3
rs80357482	17,41246712,T,C	H279R	T	0.226	Pos-Damg	0.493	D	-5.16
rs80357483	17,41243706,T,G	Q1281P	T	0.151	Pro-Damg	0.996	N	-0.55
rs80357484	17,41244085,C,G	D1155H	D	0.022	Pos-Damg	0.604	D	-3.73
rs80357485	17,41244262,G,A	Not found	Not found	Not found	Not found	Not found	Not found	Not found
rs80357485	17,41244262,G,T	Q1096K	D	0.005	Pos-Damg	0.882	D	-3.16
rs80357486	17,41234436,T,C	S1448G	D	0.011	B	0.146	N	-0.27
rs80357488	17,41246290,C,A	D420Y	D	0.001	Pro-Damg	0.992	D	-6.84
rs80357488	17,41246290,C,T	D420N	D	0.039	Pos-Damg	0.613	D	-3.31
rs80357489	17,41246100,A,G	I483T	T	0.083	B	0.198	D	-2.92
rs80357490	17,41246127,A,C	Not found	Not found	Not found	Not found	Not found	Not found	Not found
rs80357490	17,41246127,A,G	L474S	D	0.025	Pos-Damg	0.832	D	-5.34
rs80357492	17,41234558,A,C	L1407R	D	0	B	0.031	N	-1.12
rs80357492	17,41234558,A,G	L1407P	D	0	Pos-Damg	0.627	N	-1.3
rs80357492	17,41234558,A,T	L1407H	D	0	Pos-Damg	0.947	N	-1.3
rs80357493	17,41245967,C,G	K527N	D	0.017	Pro-Damg	0.989	D	-4.17
rs80357494	17,41245563,T,C	H662R	T	0.15	B	0.007	D	-5.35
rs80357495	17,41245664,A,C	S628R	D	0.003	Pos-Damg	0.911	N	-2.39
rs80357495	17,41245664,A,G	S628S	T	1	Not found	Not found	N	0
rs80357498	17,41267761,C,A	C39F	D	0	Pro-Damg	0.996	N	-1.77
rs80357498	17,41267761,C,T	C39Y	D	0	Pro-Damg	0.996	N	-1.77
rs80357499	17,41243697,T,A	H1284L	D	0.004	B	0.099	N	-1.75
rs80357499	17,41243697,T,C	H1284R	T	0.111	Pos-Damg	0.738	N	-1.07
rs80357500	17,41243604,G,C	P1315R	T	0.069	Pos-Damg	0.944	N	-1.75
rs80357500	17,41243604,G,T	P1315H	D	0	Pro-Damg	0.99	N	-1.77
rs80357501	17,41215367,T,A	Not found	Not found		Not found	Not found	Not found	Not found
rs80357501	17,41215367,T,C	R1748G	T	0.385	B	0	N	-0.62
rs111034213	17,41228518,G,A	P1513S	T	0.38	B	0.01	N	-1.19
rs111034213	17,41228518,G,C	P1513A	T	0.182	B	0.022	N	-1.25
rs111034213	17,41228518,G,T	P1513T	D	0.002	B	0.01	N	-1.25
rs111312760	17,41246386,T,A	Not found	Not found		Not found	Not found	Not found	Not found
rs111312760	17,41246386,T,C	R388G	D	0	Pro-Damg	1	D	-6.83
rs111539978	17,41245824,T,C	E575G	T	0.134	B	0.019	D	-5.4
rs113656989	17,41246046,T,C	K501R	T	0.128	Pos-Damg	0.845	N	-2.19
rs113656989	17,41246046,T,G	K501T	T	0.053	Pos-Damg	1	D	-5.38
rs137894496	17,41226474,G,A	L1539F	D	0.005	Pro-Damg	0.641	N	-0.73
rs137894496	17,41226474,G,C	L1539V	D	0.005	B	0.201	N	-0.55
rs138608489	17,41228521,C,A	Not found	Not found	Not found	Not found	Not found	Not found	Not found
rs138608489	17,41228521,C,T	E1512K	D	0.001	B	0.01	N	-0.73
rs140588714	17,41243744,A,C	N1268K	D	0.029	B	0.058	N	-0.76
rs140588714	17,41243744,A,G	N1268N	T	1	Not found	Not found	N	0
rs141255461	17,41228605,C,T	E1484K	T	0.12	B	0.01	N	-0.38
rs141465583	17,41244618,G,A	P977L	T	0.066	Pos-Damg	0.511	D	-7.22
rs142074233	17,41245948,G,A	Not found	Not found	Not found	Not found	Not found	Not found	Not found
rs142074233	17,41245948,G,C	Q534E	T	0.378	B	0.008	N	-0.59
rs142383077	17,41243691,C,G	S1286T	D	0.002	Pos-Damg	0.651	N	-0.5
rs143920945	17,41245505,A,C	S681R	T	0.057	B	0.009	D	-3.25
rs144792613	17,41276094,C,A	R7L	D	0.007	B	0.01	N	-0.91
rs144792613	17,41276094,C,T	R7H	T	0.317	B	0.002	N	-0.37
rs144853230	17,41244568,A,G	C994R	T	0.103	B	0.012	D	-7.5
rs144853230	17,41244568,A,T	C994S	T	0.183	B	0.015	D	-5.86
rs145466894	17,41223196,G,A	P1601S	T	0.083	B	0.013	N	-0.59
rs145466894	17,41223196,G,C	P1601A	T	0.068	B	0.037	N	-0.68
rs145758886	17,41201173,C,A	V1813L	D	0	B	0.055	N	-0.55
rs145758886	17,41201173,C,T	V1813M	D	0	B	0.176	N	-0.55
rs145903082	17,41243798,C,A	E1250D	D	0.006	Pos-Damg	0.651	N	-0.59
rs145903082	17,41243798,C,G	E1250D	D	0.006	Pos-Damg	0.651	N	-0.59
rs145903082	17,41243798,C,T	E1250E	T	1	Not found	Not found	N	0
rs147519994	17,41246815,C,A	D245Y	D	0	Pro-Damg	0.998	N	-1.54
rs147519994	17,41246815,C,G	D245H	D	0.001	Pro-Damg	0.99	N	-1.15
rs150729791	17,41219675,G,A	T1697I	D	0.001	B	0.011	N	-0.55
rs183119644	17,41244038,A,C	I1170M	D	0.009	Pos-Damg	0.845	N	-2.41
rs183331660	17,41231351,C,T	A1475T	D	0	Not found	Not found	N	-0.53
rs183557525	17,41267770,G,T	S36Y	D	0	Pro-Damg	0.998	N	-0.97
rs184374817	17,41244904,A,C	C882G	D	0.003	Pos-Damg	0.941	D	-9.26
rs184374817	17,41244904,A,G	C882R	D	0.008	Pos-Damg	0.941	D	-9.2
rs184374817	17,41244904,A,T	C882S	T	0.133	Pos-Damg	0.875	D	-7.56
rs191373374	17,41215368,T,C	E1747E	T	1	Not found	Not found	N	0
rs191373374	17,41215368,T,G	E1747D	D	0.004	B	0.016	N	-0.49
rs191872612	17,41246865,A,T	F228Y	D	0.001	Pro-Damg	0.967	N	-0.39
rs192655097	17,41245092,G,C	S819C	D	0.001	Pos-Damg	0.531	D	-4
rs199522616	17,41258509,G,A	S59L	D	0	Pro-Damg	0.979	N	-0.88
rs199522616	17,41258509,G,T	Not found	Not found	Not found	Not found	Not found	Not found	Not found
rs199540030	17,41246151,C,T	R466Q	T	0.463	Pos-Damg	0.945	D	-2.67
rs199954851	17,41244810,T,C	N913S	T	0.197	B	0	N	-0.04
rs200432771	17,41223028,C,A	Not found	Not found	Not found	Not found	Not found	Not found	Not found
rs200432771	17,41223028,C,G	E1657Q	T	0.169	B	0.003	N	-0.28
rs200432771	17,41223028,C,T	E1657K	T	0.179	B	0	N	-0.37
rs200449040	17,41256167,A,G	L138P	T	0.157	Pos-Damg	0.608	N	-0.19
rs200521980	17,41245331,T,C	K739K	T	0.284	Not found	Not found	N	0
rs200521980	17,41245331,T,G	K739N	D	0.001	B	0.054	N	-1.21
rs200582930	17,41228575,G,A	L1494F	T	0.175	Pos-Damg	0.924	N	-0.64
rs200582930	17,41228575,G,T	L1494I	D	0.024	Pos-Damg	0.534	N	-0.29
rs200648498	17,41243750,G,A	S1266S	T	1	Not found	Not found	N	0
rs200648498	17,41243750,G,C	S1266R	D	0.001	Pos-Damg	0.93	N	-0.85
rs200648498	17,41243750,G,T	S1266R	D	0.001	Pos-Damg	0.93	N	-0.85
rs201196020	17,41197708,T,G	H1882P	D	0.001	B	0	N	-1.5
rs201596327	17,41247907,G,A	P209L	T	0.09	B	0.015	N	-1.35
rs202004680	17,41244765,C,T	G928D	T	0.195	B	0.325	D	-2.92
rs202168814	17,41276054,T,C	K20K	T	1	Not found	Not found	N	0
rs202168814	17,41276054,T,G	K20N	D	0	Pos-Damg	0.956	N	-0.81
rs273897655	17,41246344,C,A	Not found	Not found	Not found	Not found	Not found	Not found
rs273897655	17,41246344,C,T	E402K	T	0.842	B	0	N	0.3
s273897656	17,41246229,A,C	Not found	Not found	Not found	Not found	Not found	Not found
s273897656	17,41246229,A,G	L440S	D	0.028	Pro-Damg	0.99	D	-5.14
rs273897660	17,41258539,A,C	L49R	D	0	Pro-Damg	0.994	N	-0.93
rs273898675	17,41258479,G,A	T69I	D	0.001	Pro-Damg	0.996	N	-0.88
rs273898675	17,41258479,G,T	T69N	D	0.001	B	0.296	N	-0.82
rs273898682	17,41245262,T,A	R762S	D	0.01	B	0.19	D	-4.89
rs273898682	17,41245262,T,C	R762R	T	1	Not found	Not found	N	0
rs273899683	17,41245128,G,T	A807E	D	0.002	Pro-Damg	0.995	D	-4.57
rs273899688	17,41244809,A,G	N913N	T	0.422	Not found	Not found	N	0
rs273899688	17,41244809,A,T	N913K	T	1	B	0	N	3.11
rs273899690	17,41244649,T,A	T967S	D	0.041	B	0.032	N	-1.85
rs273899698	17,41244451,C,A	Not found	Not found	Not found	Not found	Not found	Not found	Not found
rs273899698	17,41244451,C,T	E1033K	T	0.065	Pos-Damg	0.93	D	-2.92
rs273899702	17,41244358,T,A	S1064C	D	0	Pro-Damg	1	D	-3.72
rs273899704	17,41244261,T,C	Q1096R	D	0.007	Pos-Damg	0.719	D	-3.25
rs273899708	17,41244040,T,A	I1170F	D	0.006	Pos-Damg	0.731	D	-3.38
rs273899708	17,41244040,T,C	I1170V	T	0.14	B	0.017	N	-0.63
rs273900711	17,41243923,A,C	L1209V	D	0.007	Pos-Damg	0.956	N	-2.04
rs273900712	17,41243899,A,G	S1217P	D	0.006	B	0.073	D	-2.58
rs273900712	17,41243899,A,T	S1217T	D	0.002	B	0.296	N	-1.46
rs273900713	17,41243886,T,G	E1221A	D	0.005	Pro-Damg	0.979	N	-1.48
rs273900715	17,41256208,G,C	I124M	D	0.002	Pro-Damg	0.996	N	-0.4
rs273900715	17,41256208,G,T	I124I	T	1	Not found	Not found	N	0
rs273900716	17,41243745,T,C	N1268S	T	0.828	B	0.002	N	-0.53
rs273900719	17,41243645,A,T	S1301R	D	0.001	Pro-Damg	0.987	N	-1.19
rs273900729	17,41234546,A,G	M1411T	D	0	B	0.167	N	-1.12
rs273900737	17,41226380,G,A	T1570M	T	0.519	B	0	N	0.36
rs273901740	17,41223219,A,G	F1593S	D	0.005	B	0.008	N	-1.15
rs273901741	17,41223201,G,A	S1599F	D	0.003	B	0.031	N	-0.82
rs273901741	17,41223201,G,T	S1599Y	D	0.003	Pos-Damg	0.893	N	-0.78
rs273901742	17,41223039,C,T	S1653N	T	0.063	B	0	N	-0.25
rs273901743	17,41251836,T,G	K168T	D	0.041	B	0.307	N	-0.66
rs273902776	17,41197783,C,G	R1857P	D	0.034	Pro-Damg	1	N	-1.2
rs273902776	17,41197783,C,T	R1857Q	D	0.014	Pro-Damg	1	N	-0.66
rs273902779	17,41247878,C,G	D219H	T	0.331	Pos-Damg	0.855	N	-0.75
rs273902779	17,41247878,C,T	D219N	T	0.421	B	0.001	N	-0.57
rs273902786	17,41246794,G,A	R252C	D	0.002	Pos-Damg	0.712	N	-0.91
rs369394098	17,41246253,A,G	L432P	D	0.023	B	0.195	D	-5
rs369588942	17,41246089,C,A	V487F	D	0.004	Pos-Damg	0.769	N	-2.46
rs369925993	17,41244278,T,A	Q1090H	D	0.014	Pro-Damg	0.989	D	-4.52
rs369925993	17,41244278,T,C	Q1090Q	T	1	Not found	Not found	N	0
rs369982706	17,41243968,T,C	T1194A	T	0.235	B	0.004	N	-0.73
rs370999077	17,41234532,C,T	A1416T	D	0	Pos-Damg	0.454	N	-0.74
rs371631805	17,41245746,T,C	H601R	T	0.189	Pos-Damg	0.604	D	-5.89
rs372047427	17,41276047,C,G	E23Q	D	0	Pos-Damg	0.473	N	-0.48
rs373207084	17,41244970,T,C	T860A	D	0.003	Pos-Damg	0.87	D	-3.71
rs373655067	17,41258506,T,C	Q60R	D	0	Pro-Damg	0.959	N	-0.62
rs373655067	17,41258506,T,G	Q60P	D	0	B	0.068	N	-0.91
rs373686790	17,41226388,G,A	H1567H	T	1	Not found	Not found	N	0
rs373686790	17,41226388,G,C	H1567Q	T	0.443	B	0.001	N	-1.13
rs374192364	17,41243465,C,T	M1361I	T	0.244	B	0	N	0.03
rs374416358	17,41234578,C,G	M1400I	T	0.132	B	0.167	N	-0.39
rs374519494	17,41231356,A,G	I1473T	D	0.047	B	0.043	N	-0.07
rs377475866	17,41245030,T,A	S840C	T	0.078	Pos-Damg	0.946	N	-1.15
rs377475866	17,41245030,T,C	S840G	T	0.147	B	0.005	N	-2.31
rs377475866	17,41245030,T,G	S840R	T	0.14	B	0.445	N	-1.89
rs377629427	17,41226407,A,G	L1561P	T	0.091	Pos-Damg	0.837	N	-1.03
rs386833394	17,41243586,G,C	S1321C	D	0.001	Pro-Damg	0.999	N	-0.99
rs386833394	17,41243586,G,T	S1321Y	D	0	Pro-Damg	0.987	N	-1.25
rs397507184	17,41246346,C,G	G401A	T	0.12	B	0.147	D	-2.75
rs397507184	17,41246346,C,T	G401E	T	0.239	B	0.006	N	-2.38
rs397507187	17,41246143,C,T	A469T	T	0.155	Pos-Damg	0.549	N	-2.36
rs397507188	17,41246016,C,A	G511V	T	0.092	Pos-Damg	0.882	D	-5.25
rs397507189	17,41258524,T,C	Q54R	D	0.004	Pro-Damg	0.959	N	-0.61
rs397507190	17,41245876,T,G	K558Q	T	0.072	Pos-Damg	0.948	D	-3.2
rs397507191	17,41245858,T,A	N564Y	D	0.001	Pos-Damg	0.943	D	-2.91
rs397507191	17,41245858,T,G	N564H	D	0.002	Pos-Damg	0.943	N	-1.51
rs397507196	17,41245341,T,C	E736G	T	0.374	B	0.001	N	-1.99
rs397507196	17,41245341,T,G	E736A	T	0.119	B	0.046	D	-2.91
rs397507198	17,41245267,C,G	E761Q	T	0.115	B	0.389	N	-2.25
rs397507198	17,41245267,C,T	E761K	D	0.036	B	0.049	D	-3.16
rs397507199	17,41245219,A,C	Y777D	D	0.041	B	0.169	D	-8.33
rs397507199	17,41245219,A,G	Y777H	D	0.027	Pos-Damg	0.575	D	-4.02
rs397507201	17,41245122,T,C	E809G	T	0.068	B	0.089	D	-5.34
rs397507202	17,41244846,A,G	F901S	T	0.486	B	0	N	-1.06
rs397507203	17,41244834,T,C	Q905R	D	0.026	Pos-Damg	0.549	D	-2.87
rs397507204	17,41244813,T,C	K912R	T	0.123	B	0.283	N	-1.86
rs397507206	17,41244585,G,A	S988L	D	0.021	Pos-Damg	0.666	D	-3.81
rs397507206	17,41244585,G,T	Not found	Not found	Not found	Not found	Not found	Not found	Not found
rs397507211	17,41244363,C,A	G1062V	D	0.015	Pro-Damg	0.968	D	-5.78
rs397507212	17,41244339,G,C	A1070G	T	0.256	B	0.326	D	-3.01
rs397507213	17,41244301,T,C	M1083V	T	1	B	0	N	0.83
rs397507213	17,41244301,T,G	M1083L	T	0.251	B	0	N	-0.45
rs397507219	17,41243766,A,C	Not found	Not found	Not found	Not found	Not found	Not found	Not found
rs397507219	17,41243766,A,G	L1261S	T	0.239	B	0.004	N	-0.68
rs397507219	17,41243766,A,T	Not found	Not found	Not found	Not found	Not found	Not found	Not found
rs397507223	17,41243671,C,G	A1293P	D	0.002	B	0.006	N	-0.51
rs397507225	17,41243475,T,C	E1258G	T	0.181	B	0.255	N	-0.61
rs397507226	17,41242965,G,A	T1394I	D	0	Pos-Damg	0.828	N	-1.11
rs397507227	17,41234559,G,C	L1407V	D	0	B	0.013	N	-0.56
rs397507228	17,41256151,T,G	E143D	T	0.112	Pro-Damg	0.201	N	-0.24
rs397507232	17,41228533,T,A	S1508C	D	0	Pro-Damg	0.993	N	-0.81
rs397507233	17,41251893,T,G	E149A	D	0.002	Pos-Damg	0.817	N	-0.78
rs397507235	17,41226385,A,C	D1568E	T	0.06	B	0.031	N	-0.42
rs397507239	17,41219631,T,A	Not found	Not found	Not found	Not found	Not found	Not found	Not found
rs397507239	17,41219631,T,G	K1712Q	D	0	Pos-Damg	0.73	N	-0.66
rs397507241	17,41215953,C,G	C1719S	D	0	Pos-Damg	0.756	N	-1.42
rs397507241	17,41215953,C,T	C1719Y	D	0	Pro-Damg	0.984	N	-1.57
rs397507242	17,41215929,A,C	L1727R	D	0	Pro-Damg	0.999	N	-0.85
rs397507242	17,41215929,A,G	L1727P	D	0	Pos-Damg	0.925	N	-1
rs397507243	17,41215921,C,T	A1730T	D	0	Pro-Damg	0.996	N	-0.57
rs397507244	17,41215352,C,A	Not found	Not found	Not found	Not found	Not found	Not found	Not found
rs397507244	17,41215352,C,T	E1753K	D	0.011	Pro-Damg	0.995	N	-0.68
rs397507245	17,41209104,C,A	G1770C	D	0	Pro-Damg	1	N	-1.65
rs397507245	17,41209104,C,G	G1770R	D	0	Pro-Damg	0.999	N	-1.47
rs397507245	17,41209104,C,T	G1770S	D	0	Pos-Damg	0.779	N	-1.1
rs397507256	17,41246803,T,A	T249S	D	0.005	Pos-Damg	0.948	N	-0.55
rs397507258	17,41246592,T,C	N319S	T	1	B	0.002	N	0.59
rs397507259	17,41246560,C,T	D330N	T	0.053	Pro-Damg	0.974	D	-4.44
rs397508826	17,41246536,T,A	Not found	Not found	Not found	Not found	Not found	Not found	Not found
rs397508826	17,41246536,T,C	K338E	T	0.372	B	0.009	D	-2.56
rs397508829	17,41246485,T,A	Not found	Not found	Not found	Not found	Not found	Not found	Not found
rs397508829	17,41246485,T,G	K3555Q	D	0.014	Pos-Damg	0.77	D	-2.72
rs397508831	17,41246472,G,A	P359L	T	0.55	B	0.034	D	-6.9
rs397508833	17,41246466,G,A	S361L	D	0.039	Pos-Damg	0.566	D	-5.44
rs397508833	17,41246466,G,C	Not found	Not found	Not found	Not found	Not found	Not found	Not found
rs397508849	17,41246286,T,C	E421G	T	1	B	0	N	4.37
rs397508869	17,41246155,A,C	Y465D	D	0	Pro-Damg	1	D	-9.91
rs397508881	17,41246004,A,C	Not found	Not found	Not found	Pro-Damg	1	Not found	Not found
rs397508881	17,41246004,A,C	Not found	Not found	Not found	Pro-Damg	1	Not found	Not found
rs397508882	17,41245993,T,G	K519Q	D	0.003	Pro-Damg	0.999	D	-3.97
rs397508885	17,41245980,A,C	L523W	D	0	Pro-Damg	0.997	D	-5.56
rs397508892	17,41245917,T,A	Q544L	T	0.057	B	0.083	D	-4.45
rs397508892	17,41245917,T,C	Q544R	D	0.039	B	0.083	N	-2.38
rs397508892	17,41245917,T,G	Q544P	D	0.03	B	0.172	D	-4.27
rs397508893	17,41245893,C,A	G552V	D	0.016	B	0.07	D	-6.52
rs397508893	17,41245893,C,T	G552D	D	0.047	B	0.025	D	-4.58
rs397508895	17,41245879,T,C	T557A	T	0.222	Pos-Damg	0.853	D	-3.61
rs397508895	17,41245879,T,G	T557P	D	0.004	Pos-Damg	0.917	D	-5
rs397508897	17,41258518,T,C	K56R	D	0	Pos-Damg	0.959	N	-0.46
rs397508898	17,41258517,T,A	K56N	D	0	Pos-Damg	0.677	N	-0.77
rs397508902	17,41245825,C,A	Not found	Not found	Not found	Not found	Not found	Not found	Not found
rs397508902	17,41245825,C,T	E575K	D	0.035	Pos-Damg	0.76	D	-3.05
rs397508903	17,41245819,C,A	Not found	Not found	Not found	Not found	Not found	Not found	Not found
rs397508903	17,41245819,C,G	E577Q	D	0.011	Pro-Damg	0.97	D	-2.82
rs397508904	17,41258513,G,A	P58S	D	0.002	Pro-Damg	0.99	N	-0.94
rs397508904	17,41258513,G,C	P58A	D	0.003	Pro-Damg	0.99	N	-0.9
rs397508904	17,41258513,G,T	P58T	D	0.002	Pro-Damg	0.99	N	-0.9
rs397508906	17,41245804,T,C	T582A	T	0.351	B	0.025	D	-3.87
rs397508915	17,41245680,A,G	L623P	D	0.036	Pro-Damg		D	-5.91
rs397508918	17,41245616,A,C	C644W	T	0.092	B	0.156	D	-7.28
rs397508925	17,41245581,T,C	N656S	T	0.339	B	0.003	N	-1.75
rs397508926	17,41245579,G,A	Not found	Not found	Not found	Not found	Not found	Not found	Not found
rs397508926	17,41245579,G,T	Q657K	D	0.015	Pos-Damg	0.767	D	-3.69
rs397508927	17,41245564,G,A	H662Y	T	0.056	Pos-Damg	0.92	D	-4.25
rs397508929	17,41245534,T,A	Not found	Not found	Not found	Not found	Not found	Not found	Not found
rs397508929	17,41245534,T,C	K672E	T	0.272	B	0.009	N	-1.92
rs397508934	17,41245498,G,A	P684S	T	0.107	B	0.112	D	-6.2
rs397508934	17,41245498,G,T	P684T	D	0.024	B	0.224	D	-6.47
rs397508966	17,41245135,A,G	C805R	T	0.066	B	0.11	D	-6.98
rs397508968	17,41245114,T,A	Not found	Not found	Not found	Not found	Not found	Not found	Not found
rs397508968	17,41245114,T,G	K812Q	T	0.066	Pos-Damg	0.736	D	-3.02
rs397508970	17,41245067,T,C	E827E	T	1	Not found	Not found	N	0
rs397508970	17,41245067,T,G	E827D	D	0.034	B	0.032	D	-2.76
rs397508976	17,41245014,A,G	I845T	T	0.232	B	0.107	D	-2.81
rs397508983	17,41244976,G,A	Not found	Not found	Not found	Not found	Not found	Not found	Not found
rs397508983	17,41244976,G,C	Q858E	D	0.009	Pos-Damg	0.859	N	-2.12
rs397508985	17,41244948,T,C	Q867R	T	0.086	Pos-Damg	0.93	D	-3.02
rs397508988	17,41244907,C,A	Not found	Not found	Not found	Not found	Not found	Not found	Not found
rs397508988	17,41244907,C,T	E881K	T	0.107	B	0.183	D	-2.8
rs397508994	17,41244873,A,C	Not found	Not found	Not found	Not found	Not found	Not found	Not found
rs397508994	17,41244873,A,G	L892S	T	0.238	Pos-Damg	0.752	D	-4.54
rs397509004	17,41244820,G,A	Not found	Not found	Not found	Not found	Not found	Not found	Not found
rs397509004	17,41244820,G,C	Q910E	T	0.058	B	0.02	N	-1.73
rs397509004	17,41244820,G,T	Q910K	T	0.095	B	0.367	N	-2.28
rs397509006	17,41256913,A,C	C91W	D	0.034	B	0.139	N	-0.28
rs397509010	17,41244796,T,G	K918Q	T	0.101	B	0.119	N	-2.02
rs397509022	17,41244669,C,T	G960D	T	0.084	Pos-Damg	0.707	D	-3.78
rs397509029	17,41244580,C,T	V990I	T	0.34	Pos-Damg	0.584	N	-0.53
rs397509033	17,41244476,G,A	S1024S	T	1	Not found	Not found	N	0
rs397509033	17,41244476,G,C	S1024R	D	0.028	Pos-Damg	0.894	D	-2.95
rs397509033	17,41244476,G,T	S1024R	D	0.028	Pos-Damg	0.894	D	-2.95
rs397509034	17,41244474,G,A	T1025I	D	0.039	Pos-Damg	0.93	D	-4.76
rs397509035	17,41244426,G,A	S1041L	D	0.003	Pro-Damg	0.974	D	-4.47
rs397509035	17,41244426,G,C	Not found	Not found	Not found	Not found	Not found	Not found	Not found
rs397509037	17,41244408,A,G	V1047A	T	0.123	B	0.09	N	-1.68
rs397509039	17,41244396,G,A	T1051I	D	0.007	B	0.048	D	-3.73
rs397509039	17,41244396,G,C	T1051S	T	0.057	B	0.216	N	-2.29
rs397509048	17,41244320,T,A	R1076S	D	0.006	Pro-Damg	0.999	D	-5.21
rs397509053	17,41256251,T,G	K110T	D	0.007	Pos-Damg	0.915	N	-0.8
rs397509062	17,41256240,A,G	S114P	D	0.001	B	0.033	N	-0.75
rs397509071	17,41256234,C,A	Not found	Not found	Not found	Not found	Not found	Not found	Not found
rs397509071	17,41256234,C,T	E116K	D	0.001	Pos-Damg	0.956	N	-0.6
rs397509072	17,41244076,C,A	Not found	Not found	Not found	Not found	Not found	Not found	Not found
rs397509072	17,41244076,C,T	E1158K	T	0.187	B	0.172	N	-1.87
rs397509075	17,41244057,C,A	S1164I	D	0.002	Pos-Damg	0.604	D	-4.87
rs397509098	17,41243795,A,C	C1261W	T	0.184	B	0.006	N	-0.82
rs397509098	17,41243795,A,T	Not found	Not found	Not found	Not found	Not found	Not found	Not found
rs397509100	17,41243790,G,C	S1253C	D	0.016	Pro-Damg	0.997	N	-0.84
rs397509100	17,41243790,G,T	S1253Y	D	0.006	Pro-Damg	0.99	N	-0.85
rs397509105	17,41243776,C,A	Not found	Not found	Not found	Not found	Not found	Not found	Not found
rs397509105	17,41243776,C,T	E1258K	T	0.065	B	0.07	N	-0.63
rs397509112	17,41243719,C,G	A1277P	D	0.024	B	0.13	N	-0.73
rs397509121	17,41243596,T,C	I1318V	T	0.344	B	0.009	N	-0.11
rs397509132	17,41243496,A,G	L1351S	D	0	B	0.255	N	-1.19
rs397509132	17,41243496,A,T	Not found	Not found	Not found	Not found	Not found	Not found	Not found
rs397509136	17,41243476,C,A	Not found	Not found	Not found	Not found	Not found	Not found	Not found
rs397509136	17,41243476,C,T	E1358K	D	0.009	B	0.255	N	-0.58
rs397509146	17,41242974,A,C	I1391S	D	0	B	0.255	N	-1.12
rs397509146	17,41242974,A,G	I1391T	D	0	B	0.031	N	-0.93
rs397509153	17,41234541,C,A	Not found	Not found	Not found	Not found	Not found	Not found	Not found
rs397509153	17,41234541,C,T	E1413K	D	0.023	Pos-Damg	0.454	N	-0.54
rs397509156	17,41256156,G,C	P142A	D	0.004	Pos-Damg	0.817	N	-1.02
rs397509157	17,41234525,A,C	Not found	Not found	Not found	Not found	Not found	Not found	Not found
rs397509157	17,41234525,A,G	L1418S	D	0	B	0.031	N	-1.12
rs397509167	17,41228610,C,T	S1482N	T	0.2	B	0.361	N	-0.42
rs397509192	17,41251867,T,A	N158Y	D	0	Pro-Damg	0.99	N	-1
rs397509194	17,41223188,T,C	E1603E	T	1	Not found	Not found	N	0
rs397509194	17,41223188,T,G	E1603D	D	0.033	B	0.037	N	-0.44
rs397509197	17,41223154,T,A	I1615L	T	0.354	B	0.025	N	-0.17
rs397509197	17,41223154,T,C	I1615V	T	0.266	B	0.07	N	-0.03
rs397509205	17,41223001,C,A	Not found	Not found	Not found	Not found	Not found	Not found	Not found
rs397509205	17,41223001,C,G	E1666Q	D	0.025	Not found	0.738	N	-0.3
rs397509215	17,41219703,A,G	Y1688H	T	0.247	B	0	N	-0.24
rs397509216	17,41219702,T,C	Y1688C	D	0.029	Pro-Damg	0.963	N	-0.89
rs397509218	17,41219641,A,G	H1708H	T	1	Not found	Not found	N	0
rs397509218	17,41219641,A,T	H1708Q	D	0	B	0.219	N	-1.31
rs397509219	17,41219628,T,C	T1713A	D	0	Pos-Damg	0.696	N	-0.82
rs397509222	17,41215968,T,A	D1714V	D	0	B	0.011	N	-1.25
rs397509222	17,41215968,T,G	D1714A	D	0.001	B	0.006	N	-1.06
rs397509226	17,41215956,A,G	V1718A	D	0	Pos-Damg	0.924	N	-0.57
rs397509226	17,41215956,A,T	V1718E	D	0	Pos-Damg	0.83	N	-0.85
rs397509227	17,41215945,T,C	T1722A	D	0	Pos-Damg	0.867	N	-0.71
rs397509227	17,41215945,T,G	T1722P	D	0	Pro-Damg	0.998	N	-0.85
rs397509229	17,41215915,C,A	Not found	Not found	Not found	Not found	Not found	Not found	Not found
rs397509229	17,41215915,C,T	G1732R	D	0	Pos-Damg	0.948	N	-1.14
rs397509237	17,41209145,A,C	F1756C	D	0	Pro-Damg	0.998	N	-1.47
rs397509237	17,41209145,A,G	F1756S	D	0	Pos-Damg	0.775	N	-1.47
rs397509238	17,41209143,C,T	E1757K	D	0	Pos-Damg	0.904	N	-0.73
rs397509242	17,41209105,T,G	Q1769H	D	0.001	Pos-Damg	0.947	N	-0.89
rs397509243	17,41209103,C,A	G1770V	D	0	Pos-Damg	0.83	N	-1.65
rs397509243	17,41209103,C,T	G1770D	D	0	Pro-Damg	0.999	N	-1.28
rs397509244	17,41209101,G,C	P1771A	D	0	Pos-Damg	0.647	N	-1.47
rs397509244	17,41209101,G,T	P1771T	D	0	Pos-Damg	0.929	N	-1.47
rs397509246	17,41209088,C,G	R1775T	D	0	Pos-Damg	0.904	N	-1.1
rs397509246	17,41209088,C,T	R1775K	D	0	B	0.108	N	-0.55
rs397509257	17,41203106,T,C	Y1791C	T	0.352	B	0.014	N	-0.88
rs397509267	17,41201209,G,A	Not found	Not found	Not found	Not found	Not found	Not found	Not found
rs397509267	17,41201209,G,C	Q1801E	T	0.224	Not found	Not found	N	-0.47
rs397509268	17,41201203,C,A	Not found	Not found	Not found	Not found	Not found	Not found	Not found
rs397509268	17,41201203,C,T	E1803K	D	0	Pro-Damg	1	N	-0.67
rs397509269	17,41201189,C,A	Q1807H	T	0.063	B	0.021	N	-0.77
rs397509271	17,41201182,C,A	G1810C	D	0	Pro-Damg	1	N	-1.66
rs397509275	17,41201162,C,A	E1816D	T	0.053	B	0.024	N	-0.51
rs397509275	17,41201162,C,G	E1816D	T	0.053	B	0.024	N	-0.51
rs397509275	17,41201162,C,T	E1816E	T	1	Not found	Not found	N	0
rs397509281	17,41199713,T,G	H1827P	D	0.002	B	0.001	N	-1.21
rs397509283	17,41199696,G,A	Not found	Not found	Not found	Not found	Not found	Not found	Not found
rs397509284	17,41199682,C,T	Not found	Not found	Not found	Not found	Not found	Not found	Not found
rs397509285	17,41199679,T,C	T1838T	T	1	Not found	Not found	N	0
rs397509295	17,41197746,G,A	C1869C	T	1	Not found	Not found	N	0
rs397509295	17,41197746,G,C	C1869W	D	0.015	Pro-Damg	0.997	N	-1.76
rs397509295	17,41197746,G,T	Not found	Not found	Not found	Not found	Not found	Not found	Not found
rs397509298	17,41249298,A,C	S186A	D	0.023	Pro-Damg	0.972	N	-0.37
rs397509301	17,41247917,G,A	Not found	Not found	Not found	Not found	Not found	Not found	Not found
rs397509301	17,41247917,G,C	Q206E	T	0.175	B	0	N	-0.29
rs397509306	17,41247865,T,C	K223R	T	0.07	Pro-Damg	0.996	N	-0.31
rs397509313	17,41276041,G,T	P25T	D	0	Pro-Damg	0.993	N	-1.29
rs397509318	17,41246761,C,A	G263C	D	0.002	Pro-Damg	0.998	N	-1.49
rs397509318	17,41246761,C,T	G263S	T	0.251	B	0.092	N	-0.92
rs397509319	17,41246760,C,A	G263V	T	0.078	Pro-Damg	0.964	N	-1.46
rs397509319	17,41246760,C,G	G263A	D	0.027	Pos-Damg	0.791	N	-0.96
rs397509319	17,41246760,C,T	G263D	T	0.131	Pos-Damg	0.61	N	-1.12
rs397509321	17,41246758,T,A	S264C	T	0.091	Pos-Damg	0.931	N	-0.28
rs397509321	17,41246758,T,C	S264G	T	0.567	Pos-Damg	0.612	N	-0.35
rs397509322	17,41246757,C,T	S264N	T	0.096	B	0.341	N	-0.44
rs397509327	17,41246724,C,T	G275D	D	0.002	Pro-Damg	1	D	-5.83
rs397509332	17,41276106,A,C	Not found	Not found	Not found	Not found	Not found	Not found	Not found
rs397509332	17,41276106,A,G	L3S	D	0	Pos-Damg	0.952	N	-0.83
rs398122628	17,41246292,A,C	V419G	D	0.019	Pos-Damg	0.769	D	-5.89
rs398122634	17,41246169,A,C	I460R	D	0	Pro-Damg	1	D	-6.82
rs398122637	17,41246025,G,A	P508L	D	0.011	B	0.001	N	-0.81
rs398122638	17,41245941,G,A	T536I	D	0.039	Pos-Damg	0.82	D	-5.4
rs398122638	17,41245941,G,C	T536S	D	0.016	Pos-Damg	0.853	D	-3.63
rs398122638	17,41245941,G,T	T536N	D	0.012	Pos-Damg	0.93	D	-4.69
rs398122639	17,41245939,T,C	N537D	T	1	B	0	N	2.14
rs398122643	17,41245749,A,C	I600S	T	0.113	B	0.048	D	-3.36
rs398122643	17,41245749,A,G	I600T	T	0.184	B	0.048	D	-2.57
rs398122644	17,41245720,T,C	R610G	D	0.001	Pro-Damg	0.989	D	-6.58
rs398122645	17,41245704,G,A	S615F	D	0.008	Pos-Damg	0.917	D	-5.53
rs398122645	17,41245704,G,T	S615Y	D	0	Pro-Damg	0.996	D	-5.4
rs398122647	17,41245650,G,A	P633L	D	0.032	B	0.338	D	-9.32
rs398122649	17,41245641,C,G	C636S	T	0.417	B	0.087	N	0.32
rs398122649	17,41245641,C,T	C636Y	T	1	B	0.001	N	2.49
rs398122655	17,41245252,T,C	S766G	D	0.004	Pos-Damg	0.532	D	-3.59
rs398122655	17,41245252,T,G	S766R	D	0.005	Pos-Damg	0.889	D	-4.5
rs398122656	17,41245246,T,C	S768G	D	0.035	B	0.008	D	-3.21
rs398122658	17,41245156,G,A	P798S	T	0.675	B	0.003	D	-3.24
rs398122658	17,41245156,G,C	P798A	T	0.133	B	0.003	D	-3.86
rs398122658	17,41245156,G,T	P798T	D	0.012	B	0.018	D	-4.11
rs398122660	17,41245125,A,G	F808S	T	0.701	B	0.004	N	-1.68
rs398122661	17,41256936,C,A	Not found	Not found	Not found	Not found	Not found	Not found	Not found
rs398122661	17,41256936,C,T	E84K	D	0	Pos-Damg	0.915	N	-0.6
rs398122662	17,41244997,C,A	Not found	Not found	Not found	Not found	Not found	Not found	Not found
rs398122662	17,41244997,C,T	E851K	D	0.008	Pro-Damg	0.998	D	-3.14
rs398122665	17,41244842,T,C	E902E	T	1	Not found	Not found	N	0
rs398122665	17,41244842,T,G	E902D	T	0.152	Pos-Damg	0.489	N	-2.26
rs398122666	17,41244802,T,A	N916Y	D	0.015	Pos-Damg	0.769	D	-3.09
rs398122666	17,41244802,T,C	N916D	D	0.031	B	0.009	N	-1.16
rs398122668	17,41244794,C,A	K918N	D	0.03	B	0.147	D	-3.05
rs398122671	17,41244397,T,C	T1051A	T	0.06	B	0.039	D	-3.09
rs398122672	17,41244393,T,C	N1052S	T	0.084	Pos-Damg	0.947	D	-2.75
rs398122675	17,41243906,C,A	E1214D	T	0.06	B	0.068	N	-2.18
rs398122675	17,41243906,C,G	E1214D	T	0.06	B	0.068	N	-2.18
rs398122675	17,41243906,C,T	E1214E	T	1	Not found	Not found	N	0
rs398122676	17,41243898,G,C	S1217C	D	0.015	B	0.434	N	-2.03
rs398122678	17,41243651,C,A	Q1299H	T	0.144	Pro-Damg	0.99	N	-1.02
rs398122678	17,41243651,C,T	Q1299Q	T	1	Not found	Not found	N	0
rs398122680	17,41243460,G,A	S1363L	D	0.001	B	0.011	N	-1.12
rs398122680	17,41243460,G,C	Not found	Not found	Not found	Not found	Not found	Not found	Not found
rs398122680	17,41243460,G,T	Not found	Not found	Not found	Not found	Not found	Not found	Not found
rs398122684	17,41234506,C,G	Q1424H	D	0.001	Pos-Damg	0.947	N	-0.8
rs398122684	17,41234506,C,T	Q1424Q	T	1	Not found	Not found	N	0
rs398122686	17,41228572,A,G	S1495P	T	0.077	B	0.001	N	-0.68
rs398122688	17,41226479,C,A	G1537V	T	0.139	B	0.361	N	-0.95
rs398122688	17,41226479,C,T	G1537E	T	0.126	B	0.022	N	-0.61
rs398122689	17,41226434,T,A	K1552M	D	0.002	B	0.34	N	-0.75
rs398122689	17,41226434,T,G	K1552T	D	0.008	B	0.057	N	-0.71
s398122691	17,41215914,C,T	G1732E	D	0	B	0.371	N	-1.14
rs398122693	17,41209149,C,G	D1755H	D	0	Pro-Damg	0.982	N	-1.21
rs398122693	17,41209149,C,T	D1755N	D	0.001	Pos-Damg	0.63	N	-0.87
rs398122694	17,41203127,C,A	R1784M	D	0.001	Pos-Damg	0.891	N	-0.93
rs398122694	17,41203127,C,G	R1784T	D	0.002	B	0.273	N	-0.92
rs398122694	17,41203127,C,T	R1784K	T	0.451	B	0	N	-0.33
rs398122695	17,41203085,G,A	P1798L	D	0.001	B	0.099	N	-1.67
rs398122695	17,41203085,G,T	P1798H	D	0	Pro-Damg	0.994	N	-1.52
rs398122696	17,41203082,G,A	T1799I	D	0.001	Pro-Damg	0.998	N	-1.05
rs398122697	17,41201187,A,G	L1808P	D	0	B	0.07	N	-1.29
rs398122698	17,41199669,C,T	G1842S	T	0.303	Pos-Damg	0.623	N	-0.55
rs398122700	17,41197814,C,T	G1847R	D	0.001	Pro-Damg	0.986	N	-1.33
rs398122702	17,41197771,A,G	L1861S	D	0	Pro-Damg	1	N	-1.1
rs398122703	17,41247926,C,T	E203K	D	0.008	Pos-Damg	0.842	N	-0.66
s398122704	17,41247887,T,C	I216V	T	0.919	B	0	N	0.12
rs398122705	17,41247868,T,C	K222R	D	0.006	Pos-Damg	0.651	N	-0.47
rs398122705	17,41247868,T,G	K222T	T	0.065	B	0.435	N	-0.89
rs398122708	17,41246853,T,A	D232V	D	0.017	Pos-Damg	0.926	N	-1.3
rs398122708	17,41246853,T,C	D232G	T	0.455	B	0.18	N	-0.79
rs431825388	17,41245467,C,T	S694N	T	0.166	B	0.198	N	-1.25
rs431825391	17,41244900,G,A	A883V	T	0.183	Pos-Damg	0.479	N	-2.48
rs431825392	17,41244816,C,T	G911E	D	0.044	Pro-Damg	0.972	D	-5.79
rs431825393	17,41256896,G,A	T97I	D	0.001	Pos-Damg	0.844	N	-0.65
rs431825393	17,41256896,G,C	T97R	D	0.001	Pro-Damg	0.987	N	-0.7
rs431825394	17,41244638,T,C	K970K	T	1	Not found	Not found	N	0
rs431825394	17,41244638,T,G	K970N	T	0.144	Pos-Damg	0.566	D	-3.02
rs431825395	17,41244142,G,A	P1136S	T	0.122	Pos-Damg	0.484	D	-6.69
rs431825395	17,41244142,G,T	P1136T	T	0.107	Pos-Damg	0.484	D	-6.74
rs431825396	17,41244115,C,A	V1145F	D	0	Pro-Damg	0.993	D	-3.94
rs431825396	17,41244115,C,T	V1145I	T	0.362	B	0.365	N	-0.45
rs431825399	17,41243774,C,A	E1258D	T	0.207	B	0.011	N	-0.42
rs431825399	17,41243774,C,T	E1258E	T	1	Not found	Not found	N	0
rs431825400	17,41243730,T,C	Q1273R	D	0.001	B	0.158	N	-0.62
rs431825401	17,41243679,T,G	K1290T	D	0.003	B	0.167	N	-1.01
rs431825402	17,41243634,T,A	D1305V	D	0.001	B	0.158	N	-1.9
rs431825403	17,41243593,C,T	G1319S	T	0.425	B	0	N	-0.06
rs431825405	17,41243452,C,G	G1366R	D	0.016	Pos-Damg	0.627	N	-1.08
rs431825405	17,41243452,C,T	G1366S	T	0.115	B	0.031	N	-0.72
rs431825412	17,41209141,T,A	E1757D	D	0	B	0.001	N	-0.55
rs431825415	17,41209070,T,C	K1781R	D	0.003	Pos-Damg	0.693	N	-0.45
rs431825416	17,41203110,A,C	C1790G	D	0	B	0.005	N	-2.22
rs431825418	17,41247874,G,C	S220C	D	0.007	Pos-Damg	0.913	N	-0.75
rs431825419	17,41247863,C,T	A224T	D	0.001	Pos-Damg	0.828	N	-0.54
rs431825420	17,41246550,G,A	T333I	T	0.247	B	0.038	D	-3.14
rs431825420	17,41246550,G,C	T333S	D	0.044	B	0.209	D	-2.53
rs483353090	17,41243772,T,G	N1259T	T	0.422	B	0.031	N	-0.56
rs483353096	17,41223105,T,C	E1631G	T	0.056	Pos-Damg	0.842	N	-0.86
rs483353100	17,41215379,A,G	S1744P	D	0	Pro-Damg	0.972	N	-0.92
rs528902306	17,41276092,C,T	V8I	T	0.794	B	0.032	N	-0.09
rs530464947	17,41244154,T,C	N1132D	T	0.057	B	0.204	D	-3.18
rs531210457	17,41201142,C,T	G1823D	T	0.569	B	0.002	N	-0.83
rs541512953	17,41234481,T,C	I1433V	T	0.436	B	0.042	N	-0.05
rs545736576	17,41245474,G,A	H692Y	T	1	B	0.06	N	-1.72
rs552505690	17,41245835,T,C	I571M	T	0.073	B	0.034	N	-0.85
rs561998108	17,41246625,C,G	S308T	D	0.015	Pro-Damg	0.998	D	-2.82
rs561998108	17,41246625,C,T	S308N	T	0.052	Pro-Damg	0.995	D	-2.54
rs562553169	17,41246377,C,A	Not found	Not found	Not found	Not found	Not found	Not found	Not found
rs562553169	17,41246377,C,G	E391Q	D	0.002	Pro-Damg	0.998	N	-2.47
rs564757581	17,41223252,C,A	G1582V	D	0.007	B	0.146	N	-1.29
rs568753972	17,41223232,C,T	G1589R	D	0	Pos-Damg	0.828	N	-1.13
rs574008372	17,41246311,A,C	L413V	T	0.276	B	0.008	N	-0.87
rs574008372	17,41246311,A,G	L413L	T	1	Not found	Not found	N	0
rs576828558	17,41243020,T,C	T1376A	T	0.083	B	0.255	N	-0.85
rs587776478	17,41246314,C,T	V412I	D	0.035	B	0.071	N	-0.92
rs587776481	17,41245573,G,C	P659A	D	0.026	Pos-Damg	0.707	D	-5.7
rs587776482	17,41245206,T,A	E781V	D	0	B	0.104	D	-4.52
rs587776482	17,41245206,T,G	E781A	D	0.006	B	0.002	D	-3.49
rs587776484	17,41244858,G,A	P897L	T	0.103	Pro-Damg	0.988	D	-8.21
rs587776487	17,41244378,C,G	S1057T	D	0.007	Pro-Damg	1	N	-2.22
rs587776487	17,41244378,C,T	S1057N	D	0.001	Pro-Damg	1	N	-2.17
rs587776488	17,41243812,T,C	T1246A	T	0.167	B	0.001	N	-0.61
rs587776489	17,41256207,T,C	I125V	D	0	B	0.126	N	-0.15
rs587776492	17,41201143,C,T	G1823S	T	0.297	B	0.001	N	-0.7
rs587778115	17,41251873,G,A	L156F	D	0.001	Pro-Damg	0.987	N	-0.6
rs587778115	17,41251873,G,C	L156V	D	0.036	B	0.02	N	-0.45
rs587778115	17,41251873,G,T	L156I	D	0.002	Pos-Damg	0.69	N	-0.3
rs587778116	17,41245218,T,C	Y777C	T	0.113	B	0.318	D	-7.17
rs587778117	17,41244271,C,A	V1093F	D	0.005	Pos-Damg	0.922	D	-3.64
rs587778117	17,41244271,C,T	V1093I	D	0.031	B	0.094	N	-0.75
rs587779367	17,41256241,G,A	N113N	T	1	Not found	Not found	N	0
rs587779367	17,41256241,G,C	N113K	D	0.004	B	0.002	N	-0.65
rs587779368	17,41243993,C,A	E1185D	D	0.037	Pos-Damg	0.756	D	-2.51
rs587779368	17,41243993,C,T	E1185E	T	1	Not found	Not found	N	0
rs587780794	17,41246352,T,C	H399R	T	0.339	B	0.036	D	-3.91
rs587780800	17,41256242,T,C	N113S	T	0.253	B	0.005	N	-0.38
rs587780803	17,41251833,T,G	Q169P	D	0.001	Pro-Damg	0.967	N	-0.79
rs587781315	17,41245843,T,C	N569D	T	0.132	B	0.102	D	-4.01
rs587781420	17,41245429,C,G	G707R	D	0.001	Pos-Damg	0.813	D	-5.06
rs587781448	17,41245480,T,A	Not found	Not found	Not found	Not found	Not found	Not found	Not found
rs587781448	17,41245480,T,C	K690E	T	0.115	Pro-Damg	0.972	D	-2.78
rs587781472	17,41219697,A,G	F1690L	D	0	B	0.317	N	-0.98
rs587781472	17,41219697,A,T	F1690I	D	0	Pos-Damg	0.839	N	-0.98
rs587781477	17,41219685,G,A	H1694Y	T	0.415	B	0	N	-0.42
rs587781491	17,41256221,T,C	D120G	D	0.002	B	0.081	N	-0.79
rs587781492	17,41244798,A,C	I917S	T	0.073	B	0.224	D	-3.97
rs587781492	17,41244798,A,G	I917T	D	0.046	B	0.268	D	-3.03
rs587781496	17,41246749,A,G	S267P	T	0.051	Pro-Damg	1	N	-1.19
rs587781588	17,41244381,G,A	S1056F	D	0.007	Pro-Damg	1	D	-3.9
rs587781588	17,41244381,G,C	S1056C	D	0.012	Pro-Damg	1	D	-3.24
rs587781588	17,41244381,G,T	S1056Y	D	0.001	Pro-Damg	1	D	-3.9
rs587781613	17,41245735,C,A	A605S	D	0.011	Pos-Damg	0.93	N	-2.49
rs587781613	17,41245735,C,G	A605P	T	0.052	Pos-Damg	0.516	D	-3.76
rs587781623	17,41223141,G,A	T1619I	D	0.001	B	0.146	N	-0.59
rs587781623	17,41223141,G,T	T1619N	D	0.001	B	0.255	N	-0.53
rs587781632	17,41258493,A,C	C64W	D	0.001	Pro-Damg	1	N	-1.7
rs587781632	17,41258493,A,T	Not found	Not found	Not found	Not found	Not found	Not found	Not found
rs587781641	17,41244643,T,C	N969D	T	0.408	B	0.008	N	-2.11
rs587781684	17,41245296,A,G	M751T	D	0.048	B	0	N	-1.49
rs587781715	17,41246212,T,C	R446G	D	0.03	Pos-Damg	0.908	D	-6.77
rs587781715	17,41246212,T,G	R446R	T	1			N	0
rs587781737	17,41246532,T,C	K339R	T	0.109	Pos-Damg	0.847	N	-2.06
rs587781737	17,41246532,T,G	K339T	D	0.017	Pro-Damg	0.974	D	-4.97
rs587781761	17,41251804,A,G	Y179H	D	0	Pro-Damg	0.996	N	-0.76
rs587781765	17,41244133,T,G	S1139R	T	0.16	B	0.386	D	-2.99
rs587781768	17,41234547,T,C	M1411V	D	0	B	0.289	N	-0.74
rs587781769	17,41246451,T,A	D366V	D	0.025	Pos-Damg	0.954	D	-6.26
rs587781770	17,41203091,T,C	N1796S	D	0.002	B	0.012	N	-0.92
rs587781771	17,41244869,C,A	K893N	D	0.003	Pos-Damg	0.738	N	-1.96
rs587781771	17,41244869,C,T	K893K	T	0.883	Not found	Not found	N	0
rs587781781	17,41245345,G,A	L735L	T	1	Not found	Not found	N	0
rs587781781	17,41245345,G,C	L735V	D	0.028	Pos-Damg	0.616	N	-1.83
rs587781798	17,41256278,T,C	Y101C	T	0.123	B	0.257	N	-0.61
rs587781833	17,41246782,T,A	R256W	D	0.001	Pro-Damg	0.989	N	-1.29
rs587781833	17,41246782,T,G	R256R	T	1	Not found	Not found	N	0
rs587781876	17,41223254,C,G	E1581D	D	0.042	B	0	N	-0.39
rs587781880	17,41228523,T,C	K1511R	D	0.042	B	0.001	N	-0.46
rs587781914	17,41244864,T,C	Q895R	T	0.289	B	0.044	D	-2.96
rs587782012	17,41223151,G,A	P1616S	D	0	B	0.022	N	-1
rs587782012	17,41223151,G,C	P1616A	D	0	B	0.022	N	-1.03
rs587782017	17,41256246,T,C	N112D	T	0.1	B	0.006	N	-0.47
rs587782019	17,41201195,C,T	M1805I	D	0.04	Pos-Damg	0.757	N	-0.72
rs587782026	17,41197817,T,C	I1846V	D	0.002	Pos-Damg	0.884	N	-0.18
rs587782027	17,41245152,T,C	N799S	T	0.11	B	0.051	D	-3.58
rs587782094	17,41246835,T,A	H238L	T	0.104	B	0.031	N	-1.35
rs587782094	17,41246835,T,C	H238R	T	0.095	Pos-Damg	0.627	N	-0.97
rs587782123	17,41246821,T,C	N243D	T	0.331	B	0.078	N	-0.73
rs587782134	17,41244891,G,C	S886C	T	0.985	B	0.001	N	1.27
rs587782188	17,41244013,T,A	Not found	Not found	Not found	Not found	Not found	Not found	Not found
rs587782188	17,41244013,T,G	K1179Q	D	0.012	Pos-Damg	0.731	D	-3.14
rs587782190	17,41243748,A,C	Not found	Not found	Not found	Not found	Not found	Not found	Not found
rs587782190	17,41243748,A,G	L1267S	T	0.319	B	0.031	N	-0.72
rs587782241	17,41243578,T,A	M1324L	T	0.191	B	0.003	N	-0.39
rs587782340	17,41197789,A,G	V1855A	D	0	Pro-Damg	1	N	-0.74
rs587782370	17,41244910,C,G	E880Q	T	0.108	B	0.017	N	-0.3
rs587782390	17,41245912,T,C	M546V	T	0.162	B	0.397	N	-2.43
rs587782432	17,41197806,C,T	M1849I	D	0.007	B	0.001	N	-0.45
rs587782456	17,41215896,T,C	Y1738C	D	0	Pro-Damg	1	N	-1.27
rs587782456	17,41215896,T,G	Y1838S	D	0	Pro-Damg	1	N	-1.23
rs587782458	17,41243952,G,A	A1199V	D	0.016	B	0.427	D	-2.59
rs587782595	17,41245472,A,G	H692H	T	0.632	Not found	Not found	N	0
rs587782595	17,41245472,A,T	H692Q	T	0.293	B	0.129	D	-3.17
rs587782606	17,41228628,A,G	V1476A	D	0.001	B	0.022	N	-0.41
rs587782630	17,41244421,T,C	N1043D	T	0.223	B	0.087	N	-0.92
rs587782630	17,41244421,T,G	N1043H	D	0.007	Pos-Damg	0.621	N	-1.43
rs587782634	17,41243592,C,T	G1319D	T	0.487	B	0	N	-0.27
rs587782708	17,41228577,C,A	G1493V	T	0.069	B	0.201	N	-0.95
rs587782708	17,41228577,C,G	G1493A	T	0.672	B	0.022	N	-0.37
rs587782708	17,41228577,C,T	G1493D	T	0.068	B	0.049	N	-0.81
rs587782721	17,41244633,C,T	G972E	T	0.176	Pos-Damg	0.926	D	-5.09
rs587782724	17,41256168,G,C	L138V	T	0.076	B	0.173	N	-0.21
rs587782743	17,41244671,T,C	R959R	T	1	Not found	Not found	N	0
rs587782743	17,41244671,T,G	R959S	D	0.017	Pro-Damg	0.966	D	-4.01
rs587782747	17,41251812,G,A	T176M	D	0.001	Pos-Damg	0.66	N	-0.2
rs587782747	17,41251812,G,C	T176R	D	0.009	B	0	N	0.15
rs587782752	17,41244099,G,A	P1150L	D	0	Pro-Damg	1	D	-8.81
rs587782752	17,41244099,G,C	P1150R	D	0	Pro-Damg	1	D	-7.92
rs587782770	17,41246305,C,A	V415F	D	0.025	Pos-Damg	0.813	D	-3.81
rs587782770	17,41246305,C,T	V415I	T	0.191	Pos-Damg	0.906	N	-0.61
rs587782778	17,41197795,G,C	P1853R	T	0.227	Pos-Damg	0.897	N	-1.32
rs587782784	17,41246209,C,T	V447I	T	0.212	B	0.413	N	-0.69
rs587782790	17,41246470,A,G	C360R	D	0.05	B	0.226	D	-9.26
rs587782825	17,41223160,C,T	G1613S	T	0.618	B	0.003	N	-0.37
rs587782843	17,41245628,T,A	Q640H	D	0.009	Pos-Damg	0.939	D	-4.8
rs587782843	17,41245628,T,G	Q640H	D	0.009	Pos-Damg	0.939	D	-4.8
rs587782843	17,41245628,T,C	Q640Q	T	1	Not found	Not found	N	0
rs587782864	17,41244259,T,A	S1097C	D	0.011	Pro-Damg	0.975	D	-4.01
rs587782864	17,41244259,T,G	S1097R	D	0.016	Pos-Damg	0.93	D	-3.72
rs587782870	17,41242969,T,C	T1393A	D	0.001	B	0.255	N	-0.93
rs587782870	17,41242969,T,G	T1393P	D	0.018	Pos-Damg	0.947	N	-1.11
rs587782873	17,41199714,G,A	H1827Y	D	0.001	Pos-Damg	0.839	N	-0.78
rs587782882	17,41256222,C,T	D120N	D	0.002	B	0.008	N	-0.49
rs587782887	17,41197811,G,T	Q1848K	D	0.003	B	0.169	N	-0.73
rs587783039	17,41245781,G,T	S589R	D	0.002	Pro-Damg	0.993	D	-4.2
rs587783040	17,41258541,C,T	M48I	D	0	Pos-Damg	0.912	N	-0.62
rs587783041	17,41245882,T,C	K556E	T	1	B	0.001	N	2.27
rs587783041	17,41245882,T,G	K556Q	D	0.048	B	0.105	N	0.1
rs730881442	17,41246289,T,C	D420G	T	0.078	B	0.113	D	-5.08
rs730881443	17,41244660,G,A	T963I	D	0.01	Pos-Damg	0.566	D	-4.58
rs730881444	17,41243568,T,C	Q1327R	D	0.009	Pro-Damg	0.979	N	-0.76
rs730881445	17,41234473,G,A	D1435D	T	1			N	0
rs730881445	17,41234473,G,C	D1435E	T	0.078	B	0.094	N	-0.59
rs730881446	17,41201166,T,G	K1815T	D	0.001	Pos-Damg	0.486	N	-1.01
rs730881447	17,41197759,G,A	A1865V	D	0.001	Pro-Damg	0.968	N	-0.72
rs730881447	17,41197759,G,T	A1865E	D	0	Pro-Damg	1	N	-0.86
rs730881448	17,41256160,A,C	S140R	D	0.012	B	0.158	N	-0.64
rs730881448	17,41256160,A,G	S140S	T	1	Not found	Not found	N	0
rs730881456	17,41199715,G,A	V1826V	T	1	Not found	Not found	N	0
rs730881460	Later
rs730881464	Later
rs730881465	17,41256964,T,C	Q74Q	T	1	Not found	Not found	N	0
rs730881465	17,41256964,T,G	Q74H	D	0.001	Pro-Damg	0.996	N	-0.75
rs730881466	17,41247908,G,A	P209S	T	0.078	Pos-Damg	0.498	N	-1.09
rs730881467	17,41246819,A,C	N243K	D	0.008	Pos-Damg	0.827	N	-0.94
rs730881468	17,41246679,A,C	Not found	Not found	Not found	Not found	Not found	Not found	Not found
rs730881468	17,41246679,A,G	L290S	D	0	Pro-Damg	0.999	D	-5.12
rs730881468	17,41246679,A,T	Not found	Not found	Not found	Not found	Not found	Not found	Not found
rs730881469	17,41246316,T,A	D411V	T	0.439	B	0.003	N	-1.91
rs730881470	17,41246235,T,G	E438A	T	0.201	B	0.01	N	-1.5
rs730881471	17,41245930,C,A	Not found	Not found	Not found	Not found	Not found	Not found	Not found
rs730881471	17,41245930,C,T	E540K	D	0.036	Pos-Damg	0.528	D	-3.26
rs730881472	17,41245897,T,C	S551G	T	0.422	B	0.001	N	-1.15
rs730881473	17,41245834,C,A	Not found	Not found	Not found	Not found	Not found	Not found	Not found
rs730881473	17,41245834,C,G	E572Q	T	0.152	Pro-Damg	0.989	N	-2.16
rs730881473	17,41245834,C,T	E572K	T	0.078	Pos-Damg	0.948	D	-2.94
rs730881474	17,41245626,A,G	I641T	T	0.063	Pro-Damg	0.998	D	-4.55
rs730881475	17,41245509,T,C	K680R	D	0.014	Pro-Damg	0.96	D	-2.56
rs730881476	17,41245458,A,G	F697S	T	0.062	Pos-Damg	0.549	D	-5.94
rs730881476	17,41245458,A,T	F697Y	T	0.061	B	0.183	N	-1.74
rs730881477	17,41245405,T,A	T715S	T	1	B	0	N	1.56
rs730881478	17,41245400,A,T	S716R	T	0.529	B	0.002	N	-1.68
rs730881479	17,41245302,T,A	D749V	D	0.003	Pos-Damg	0.575	D	-6.14
rs730881479	17,41245302,T,C	D749G	T	0.142	B	0.169	D	-4.36
rs730881480	17,41245289,A,C	S753R	T	0.06	B	0.009	D	-3.69
rs730881481	17,41245236,A,G	L771S	D	0	Pro-Damg	0.975	D	-5.16
rs730881482	17,41245227,C,T	G774D	T	1	B	0	N	4.9
rs730881483	17,41245215,C,T	G778D	T	0.734	B	0.011	D	-3.05
rs730881484	17,41245104,A,G	I815T	T	0.149	B	0.036	N	-2.29
rs730881485	17,41244740,A,C	D936E	T	0.242	B	0.009	N	-1.78
rs730881486	17,41244702,C,T	G949D	T	0.079	B	0.036	N	-0.66
rs730881487	17,41244626,T,G	L974F	T	0.059	B	0.08	N	-1.26
rs730881488	17,41243867,T,A	Q1227H	D	0	B	0.296	N	-1.2
rs730881489	17,41243718,G,A	A1277V	T	0.292	B	0.158	N	-0.28
rs730881490	17,41243553,C,A	G1332V	D	0.045	B	0.042	N	-1.3
rs730881490	17,41243553,C,T	G1332E	T	1	B	0	N	-0.49
rs730881491	17,41243017,T,C	S1377G	D	0.002	Pos-Damg	0.78	N	-0.54
rs730881492	17,41226384,A,C	L1569V	T	0.421	B	0.013	N	-0.28
rs730881492	17,41226384,A,T	L1569M	D	0.03	B	0.176	N	-0.18
rs730881493	17,41223235,A,C	S1588A	D	0	B	0.329	N	-0.47
rs730881494	17,41223057,T,C	Y1647C	T	0.199	B	0	N	-0.58
rs730881496	17,41215357,A,G	L1751P	D	0	Pro-Damg	0.996	N	-1.29
rs730881496	17,41215357,A,T	L1751Q	D	0	Pro-Damg	0.971	N	-1.11
rs730881497	17,41203109,C,T	C1790Y	D	0	Pro-Damg	0.984	N	-2.03
rs730881499	17,41197810,T,A	Q1848L	T	0.154	B	0.169	N	-1.27
rs730881500	17,41197786,G,A	T1856I	D	0.001	Pos-Damg	0.765	N	-0.99
rs730881501	17,41197775,C,A	V1860L	D	0	Pro-Damg	0.993	N	-0.55
rs730881501	17,41197775,C,T	V1860M	D	0	Pro-Damg	1	N	-0.55
rs730881502	17,41197732,G,A	T1874I	D	0.001	Pos-Damg	0.938	N	-0.78
rs730882164	17,41244037,T,A	Not found	Not found	Not found	Not found	Not found	Not found	Not found
rs730882164	17,41244037,T,C	K1171E	D	0.015	Pos-Damg	0.614	D	-2.84
rs730882166	17,41219642,T,C	H1708R	D	0	Pro-Damg	0.995	N	-1.31
rs730882166	17,41219642,T,G	H1708P	D	0	Pro-Damg	0.969	N	-1.64
rs745418679	17,41244052,C,G	A1166P	D	0.004	B	0.37	D	-3.52
rs745638837	17,41243514,T,A	E1345V	D	0	Pos-Damg	0.651	N	-1.33
rs746067447	17,41246780,C,A	R256S	D	0.005	B	0.179	N	-0.93
rs746067447	17,41246780,C,G	R256S	D	0.005	B	0.179	N	-0.93
rs746067447	17,41246780,C,T	R256R	T	1	Not found	Not found	N	0
rs746199881	17,41223029,C,A	R1656S	D	0.002	B	0.081	N	-0.65
rs746199881	17,41223029,C,T	R1656R	T	1	Not found	Not found	N	0
rs746949187	17,41244030,C,T	S1173N	D	0.011	B	0.009	N	0.18
rs747046197	17,41245417,T,C	K711E	D	0.011	B	0.001	N	-0.36
rs747046197	17,41245417,T,G	K711Q	D	0.008	B	0.005	N	-0.36
rs747172803	17,41246670,G,A	T293I	T	0.111	Pro-Damg	0.974	D	-5.44
rs747172803	17,41246670,G,C	T293S	T	0.054	Pro-Damg	0.974	D	-3.61
rs747364414	17,41234513,C,T	G1422E	D	0.029	Pos-Damg	0.483	N	-1.44
rs747688901	17,41223095,C,A	Q1634H	D	0.033	B	0.122	N	-0.41
rs747688901	17,41223095,C,G	Q1634H	D	0.033	B	0.122	N	-0.41
rs747688901	17,41223095,C,T	Q1634Q	T	1	Not found	Not found	N	0
rs747694453	17,41222989,T,A	Not found	Not found	Not found	Not found	Not found	Not found	Not found
rs747694453	17,41222989,T,C	K1670E	D	0.003	B	0.006	N	-0.54
rs747694453	17,41222989,T,G	K1670Q	D	0.005	B	0.162	N	-0.47
rs747727601	17,41246358,T,A	D397V	T	0.061	Pos-Damg	0.489	D	-6.11
rs748156170	17,41246566,A,C	C328G	D	0.008	Pro-Damg	0.97	D	-10.46
rs748156170	17,41246566,A,G	C328R	D	0.017	Pos-Damg	0.93	D	-10.31
rs748410422	17,41244548,C,A	E1000D	D	0.005	Pos-Damg	0.686	N	-2.47
rs748410422	17,41244548,C,G	E1000D	D	0.005	Pos-Damg	0.686	N	-2.47
rs748431827	17,41245890,T,C	H553R	T	0.106	B	0.004	D	-4.34
rs748431827	17,41245890,T,G	H553P	T	0.126	B	0.002	D	-5.29
rs748550848	17,41245395,A,C	L718R	T	0.133	B	0.389	D	-4.1
rs748674194	17,41243500,C,A	G1350C	T	0.416	Pos-Damg	0.953	N	-1
rs748674194	17,41243500,C,G	G1350R	D	0.029	B	0.201	N	-1.03
rs748674194	17,41243500,C,T	G1350S	T	0.286	B	0.004	N	-0.54
rs748675395	17,41246662,T,A	Not found	Not found	Not found	Not found	Not found	Not found	Not found
rs748675395	17,41246662,T,C	R296G	D	0.011	Pos-Damg	0.82	D	-6.01
rs748812609	17,41246088,A,C	V487G	T	0.053	B	0.009	N	-1.49
rs748812609	17,41246088,A,G	V487A	T	1	B	0.001	N	1.94
rs748839289	17,41234486,G,A	S1431F	D	0	Pos-Damg	0.855	N	-1.06
rs748876625	17,41256139,C,A	L147F	D	0.001	Pro-Damg	0.996	N	-0.54
rs748876625	17,41256139,C,G	L147F	D	0.001	Pro-Damg	0.996	N	-0.54
rs748894760	17,41244190,C,G	V1120L	D	0.003	Pos-Damg	0.731	N	-2.45
rs748894760	17,41244190,C,T	V1120I	T	0.122	B	0.328	N	-0.88
rs749417532	17,41244385,C,T	G1055S	T	0.057	Pos-Damg	0.575	D	-3.32
rs749417532	17,41215388,C,A	V1741L	D	0	B	0.011	N	-0.55
rs749417532	17,41215388,C,T	V1741M	D	0	Pro-Damg	0.992	N	-0.55
rs749702730	17,41223135,G,A	A1621V			B	0.049	N	-0.55
rs750437234	17,41228562,T,G	K1498T	D	0.021	B	0.201	N	-0.61
rs750825948	17,41231404,T,C	H1457R	D	0	B	0	N	-1.11
rs751078452	17,41256170,A,G	L137P	T	0.15	Pos-Damg	0.947	N	0.03
rs751078452	17,41256170,A,T	L137H	D	0	B	0.006	N	-1.04
rs751104940	17,41245377,G,A	P724L	D	0.03	Pos-Damg	0.832	N	-1.01
rs751124745	17,41246634,C,A	C305F	D	0.011	Pro-Damg	0.996	D	-8.06
rs751124745	17,41246634,C,T	C305Y	D	0	Pos-Damg	0.93	D	-10.08
rs751656678	17,41245045,G,A	H835Y	T	0.054	B	0.008	D	-10.08
rs752198747	17,41246505,C,A	C348F	T	0.32	B	0.044	N	-2.47
rs752198747	17,41246505,C,T	C348Y	T	0.366	B	0	N	-0.31
rs752300203	17,41242978,C,T	D1390N	T	1	B	0.026	N	1.94
rs752624544	17,41223183,C,T	R1605K	D	0.002	B	0.037	N	-0.49
rs752875919	17,41244146,T,C	E1134E	T	0.261	Not found	Not found	N	-0.35
rs752875919	17,41244146,T,G	E1134D	T	1	Pro-Damg	0.998	N	0
rs753099787	17,41246736,A,C	V271G	D	0.002	Pos-Damg	0.714	D	-2.58
rs753099787	17,41246736,A,G	V271A	D	0.01	Pos-Damg	0.879	D	-2.64
rs753256448	17,41244940,C,G	A870P	D	0.041	Pro-Damg	1	N	-1.5
rs753256448	17,41244940,C,T	A870T	D	0.001	Pro-Damg	0.995	D	-4.52
rs753286589	17,41244462,T,C	N1029S	D	0.05	Pos-Damg	0.853	D	-3.43
rs753440254	17,41244306,T,C	N1081S	T	0.181	Pos-Damg	0.735	D	-3.86
rs753521391	17,41245618,A,T	C644S	T	0.181	Pos-Damg	0.657	D	-2.67
rs753940026	17,41251809,G,A	S177F	T	0.143	Pro-Damg	0.996	D	-7.34
rs753940026	17,41251809,G,C	S177C	D	0	Pro-Damg	0.999	N	-0.9
rs754152768	17,41201210,A,G	D1800D	D	0.001	Not found	Not found	N	-0.75
rs754152768	17,41201210,A,T	D1800E	T	1	B	0.03	N	0
rs754398271	17,41245981,A,C	L523V	D	0	Pro-Damg	0.978	N	-0.74
rs754398271	17,41245981,A,G	L523L	D	0.031	Not found	Not found	D	-2.63
rs754597283	17,41244310,A,C	L1080V	T	1	Pos-Damg	0.941	N	0
rs754597283	17,41244310,A,G	L1080L	T	0.192	Not found	Not found	D	-2.53
rs755122577	17,41245846,G,A	P568S	T	1	B	0.002	N	0
rs755209182	17,41243979,G,A	P1190L	T	0.107	Pos-Damg	0.947	N	-0.47
rs755427809	17,41197714,A,G	I1880T	D	0.01	B	0.018	D	-7.98
rs755920262	17,41223079,G,A	H1640Y	D	0.011	Pos-Damg	0.896	N	-0.51
rs755920262	17,41223079,G,T	H1640N	D	0.008	B	0.022	N	-0.72
rs756499058	17,41256931,C,A	E85D	D	0.03	Pro-Damg	0.985	N	-0.76
rs756499058	17,41256931,C,T	E85E	D	0.007			N	-0.45
rs756559408	17,41244639,T,A	K970I	T	1	Pos-Damg	0.566	N	0
rs756748588	17,41244639,T,C	K970R	D	0.005	Pos-Damg	0.566	D	-6.16
rs756948486	17,41245470,T,C	D693G	D	0.012	B	0	N	-2.18
rs756987689	17,41258492,T,C	K65E	T	0.056	Pro-Damg	0.985	N	1.29
rs756987689	17,41246527,C,A	D341Y	D	0.001	B	0.428	N	-0.62
rs756987689	17,41246527,C,T	D341N	T	0.063	B	0.246	D	-3.34
rs757383244	17,41245047,C,A	G834V	T	0.101	B	0.404	N	-2.14
rs757383244	17,41245047,C,T	G834E	D	0.022	B	0.404	N	-2.17
rs757579891	17,41244477,C,G	S1024T	D	0.043	Pro-Damg	0.992	N	0.3
rs757579891	17,41244477,C,T	S1024N	D	0.023	B	0.344	N	-2.13
rs757632961	17,41244330,C,T	G1073D	T	0.119	B	0.077	N	-1.48
rs757726297	17,41228544,T,A	D1504V	T	0.138	B	0.201	D	-4.48
rs757726297	17,41228544,T,C	D1504G	D	0.001	B	0.049	N	-1.37
rs757933953	17,41245207,C,G	E781Q	D	0.004	B	0.104	N	-1.07
rs757933953	17,41245207,C,T	E781K	D	0.002	B	0.054	N	-1.64
rs757987511	17,41246508,A,T	L347Q	D	0.003	Pos-Damg	0.941	N	-2.42
rs758329415	17,41243903,G,A	N1215N	D	0.032	Not found	Not found	D	-3.96
rs758329415	17,41243903,G,C	N1215K	T	1	B	0.255	N	0
rs758598971	17,41245894,C,T	G552S	D	0.004	B	0.07	D	-2.93
rs758779691	17,41228508,T,C	E1516G	T	0.155	B	0	D	-3.43
rs759655692	17,41245431,G,A	P706L	T	0.369	Pos-Damg	0.651	N	-0.68
rs759878392	17,41246239,G,A	H437Y	D	0.001	Pos-Damg	0.784	D	-7.05
rs759916956	17,41243607,T,A	D1314V	D	0.023	B	0.031	D	-4.29
rs760038328	17,41219663,A,G	L1701P	D	0	Pos-Damg	0.628	N	-1.91
rs760109939	17,41245706,C,A	K614N	D	0.024	Pro-Damg	1	N	-0.65
rs760109939	17,41245706,C,T	K614K	D	0.001	Not found	Not found	D	-4.58
rs760396669	17,41199688,A,G	D1835D	T	1	Not found	Not found	N	0
rs760588785	17,41244579,A,G	V990A	T	1	Pos-Damg	0.765	N	0
rs760810832	17,41245306,T,C	K748E	D	0.01	B	0.072	D	-2.92
rs760864137	17,41245191,A,G	L786P	T	0.156	Pro-Damg	0.965	D	-2.63
rs761640584	17,41234585,T,A	D1398V	D	0.006	B	0.146	D	6.47
rs761640584	17,41234585,T,C	D1398G	D	0.005	Pos-Damg	0.627	N	-1.51
rs761925468	17,41223155,G,C	N1614K	D	0.02	B	0	N	-1.17
rs762589415	17,41244754,C,A	V932F	D	0.01	B	0.31	N	-0.23
rs762589415	17,41244754,C,T	V932I	D	0.024	B	0.044	D	-3.48
rs762744684	17,41244147,T,A	E1134V	T	0.167	Pro-Damg	0.998	N	-0.55
rs762908108	17,41243527,C,T	V1341I	D	0	B	0.109	D	-5.91
rs763051683	17,41246278,C,A	G424C	T	0.42	B	0.274	N	-0.17
rs763051683	17,41246278,C,G	G424R	T	0.069	Pos-Damg	0.523	D	-5.22
rs763051683	17,41246278,C,T	G424S	D	0.015	B	0.066	D	-5.03
rs763354142	17,41243848,C,G	V1234L	T	0.692	Pos-Damg	0.483	N	-2.47
rs763354142	17,41243848,C,T	V1234I	D	0.039	Pos-Damg	0.651	N	-0.51
rs763596987	17,41243466,A,G	M1361T	T	0.275	B	0	N	-0.2
s763639161	17,41244757,C,A	V931L	T	0.166	B	0.056	N	-0.23
s763639161	17,41244757,C,T	V931M	T	0.092	B	0.119	N	-1.67
rs763740623	17,41197700,A,C	Y1885D	T	0.061	B	0.277	N	-1.43
rs763740623	17,41197700,A,T	Y1885N	D	0	B	0.277	N	-0.85
rs764016240	17,41226435,T,C	K1552E	D	0	B	0.057	N	-0.7
rs764016240	17,41226435,T,G	K1552Q	T	0.143	B	0.229	N	-0.3
rs764186025	17,41246284,A,G	Y422H	T	0.279	B	0.226	N	-0.37
rs764231119	17,41256194,C,A	G129V	T	0.274	Pos-Damg	0.915	D	-2.66
rs764458412	17,41244272,C,A	E1092D	D		Pos-Damg	0.847	N	-1.36
rs765157365	17,41245044,T,C	H835R	T	0.051	B	0	N	-2.49
rs765157365	17,41245044,T,G	H835P	T	0.262	B	0.002	N	-2.41
rs765183110	17,41234544,C,A	A1412S	T	0.101	B	0.255	D	-4.33
rs765183110	17,41234544,C,G	A1412P	D	0	Pos-Damg	0.947	N	-0.56
rs765183110	17,41234544,C,T	A1412T	D	0	Pos-Damg	0.454	N	-0.93
rs765323349	17,41246496,T,A	K351I	D	0	Pos-Damg	0.923	N	-0.74
rs765656957	17,41197715,T,A	I1880F	D	0.036	Pos-Damg	0.681	D	-6.32
rs765656957	17,41197715,T,G	I1880L	D	0.007	B	0	N	-0.48
rs765729710	17,41243610,T,C	Q1313R	D	0.034	Pro-Damg	0.985	N	-0.27
rs766004110	17,41276045,C,G	E23D	D	0.004	Pro-Damg	0.979	N	-0.96
rs766004110	17,41276045,C,T	E23E	D	0	Not found	Not found	N	-0.48
rs766305255	17,41223090,G,A	P1636L	T	1	B	0	N	0
rs766381694	17,41244442,A,G	F1036L	D	0.046	B	0.002	N	-1.34
rs766572561	17,41243889,T,A	D1220V	T	0.321	Pos-Damg	0.808	D	-3.17
rs766572561	17,41243889,T,C	D1220G	D	0	B	0.009	N	-1.98
rs766784305	17,41219657,G,A	T1703I	D	0.01	B	0.002	N	-1.42
rs766784305	17,41219657,G,C	T1703S	D	0	B	0	N	-0.86
rs767246037	17,41243487,T,C	N1354S	T	0.107	B	0	N	-0.38
rs767246037	17,41243487,T,G	N1354T	T	0.265	B	0.003	N	-0.14
rs767421571	17,41234588,C,T	R1397K	D	0.005	B	0.005	N	-0.44
rs767544239	17,41244281,C,A	L1089F	T	0.137	B	0.433	N	-0.26
rs767544239	17,41244281,C,T	L1089L	D	0.001	Not found	Not found	N	-2.02
rs767666190	17,41246473,G,A	P359S	T	0.611	B	0.363	N	0
rs767720128	17,41246809,T,C	N247D	T	0.167	B	0.04	D	-5.3
rs768001441	17,41244984,T,A	Q855L	T	0.089	Pro-Damg	0.999	N	-0.73
rs768001441	17,41244984,T,C	Q855R	D	0	Pro-Damg	1	D	-6.39
rs768001441	17,41244984,T,G	Q855P	D	0	Pro-Damg	1	D	-3.65
rs768054411	17,41246191,C,G	E453Q	D	0	Pro-Damg	0.986	N	-2.38
rs768065826	17,41249290,T,C	E188E	D	0.01	Not found	Not found	N	-2.38
rs768065826	17,41249290,T,G	E188D	D	0	Pro-Damg	0.979	N	-0.42
rs768327850	17,41234505,G,A	P1425S	T	0.055	B	0.031	N	-1
rs768327850	17,41234505,G,C	P1425A	T	0.063	B	0.255	N	-1.02
rs768416164	17,41246810,C,G	L246F	D	0.003	Pro-Damg	1	N	-0.69
rs768416164	17,41246810,C,T	L246L	T	1	Not found	Not found	N	0
rs768904580	17,41245258,C,T	V764I	T	0.141	B	0.002	N	-0.62
rs768945711	17,41223218,G,C	F1593L	D	0.017	B	0.002	N	-0.84
rs768995134	17,41244394,T,C	N1052D	D	0.039	Pos-Damg	0.861	D	-2.88
rs769456095	17,41244061,T,C	T1163A	T	0.159	B	0.024	N	-1.85
rs769650474	17,41267744,T,G	K45Q	D	0.002	B	0.317	N	-0.52
rs769712441	17,41244882,G,A	S889F	D	0	Pro-Damg	0.995	D	-5.44
rs769712441	17,41244882,G,T	S889Y	D	0.002	Pro-Damg	0.995	D	-5.44
rs770002293	17,41245668,A,C	V627G	D	0.02	Pos-Damg	0.82	D	-5.48
rs770002293	17,41245668,A,T	V627D	D	0.004	Pro-Damg	0.97	D	-5.63
s770193975	17,41223037,C,A	V1654L	D	0.049	B	0.002	N	-0.42
s770193975	17,41223037,C,G	V1654L	D	0.049	B	0.002	N	-0.42
s770193975	17,41223037,C,T	V1654M	T	0.126	B	0.031	N	-0.41
rs770583134	17,41244859,G,A	P897S	D	0.016	Pro-Damg	0.988	D	-6.54
rs770583134	17,41244859,G,C	P897A	D	0.023	Pro-Damg	0.988	D	-6.63
rs770769275	17,41244717,C,T	C944Y	T	0.142	B	0	D	-2.67
rs771076131	17,41246744,G,A	N268N	T	1	Not found	Not found	N	-2.64
rs771076131	17,41246744,G,C	N268K	D	0.003	Pro-Damg	0.983	N	-1.82
rs771479616	17,41244139,T,C	M1137V	T	0.256	B	0.019	N	-2.38
rs771577266	17,41209087,T,A	R1775S	D	0	Pos-Damg	0.822	N	-1.1
rs771577266	17,41209087,T,C	R1775R	T	1	Not found	Not found	N	0
rs771890863	17,41245692,T,C	H619R	T	0.358	B	0.039	D	-5.38
rs771890863	17,41245692,T,G	H619P	T	0.082	B	0.009	D	-7.35
rs772617029	17,41245279,C,A	V757F	D	0.028	Pos-Damg	0.461	N	-1.1
rs772684048	17,41246664,T,C	D295G	D	0.022	Pos-Damg	0.686	D	-6.33
rs772703445	17,41243733,T,C	N1272S	T	0.166	B	0.031	N	-0.61
rs773433679	17,41246572,C,G	E326Q	D	0.008	Pro-Damg	0.999	D	-2.64
rs773524529	17,41223162,A,G	V1612A	D	0.045	B	0	N	-0.46
rs773841328	17,41267791,T,C	E29G	D	0	Pro-Damg	0.993	N	-1.13
rs774159828	17,41246091,A,G	F486S	T	0.379	B	0.001	N	-1.54
rs774284145	17,41247883,C,A	S217I	D	0.002	B	0.294	N	-0.91
rs774284145	17,41247883,C,G	S217T	T	0.072	B	0.013	N	-0.45
rs774452090	17,41219676,T,A	T1697S	D	0.042	B	0	N	-0.18
rs774452090	17,41219676,T,C	T1697A	T	0.247	B	0	N	-0.04
rs774505084	17,41223052,C,T	A1649T	D	0.02	B	0.031	N	-0.37
rs774593602	17,41243035,C,G	G1371R	D	0.001	Pos-Damg	0.454	N	-1.4
rs774593602	17,41243035,C,T	G1371R	D	0.001	Pos-Damg	0.454	N	-1.4
rs774679104	17,41243851,T,A	Not found	Not found	Not found	Not found	Not found	Not found	Not found
rs774679104	17,41243851,T,C	K1233E	D	0.028	B	0.013	N	-0.85
rs774730386	17,41245176,A,C	L791R	T	0.165	Pos-Damg	0.566	D	-3.57
rs774959350	17,41245968,T,C	K527R	T	0.197	Pro-Damg	0.974	D	-2.5
rs775339017	17,41243520,T,A	D1343V	D	0	Pro-Damg	0.999	N	-1.8
rs775348455	17,41231357,T,C	I1473V	T	0.284	B	0	N	-0.02
rs775463394	17,41243464,C,T	D1362N	D	0.011	Pos-Damg	0.791	N	-0.7
rs775869160	17,41246262,A,C	I429R	D	0.001	Pro-Damg	0.997	D	-5.56
rs775869160	17,41246262,A,G	I429T	T	0.344	Pos-Damg	0.798	D	-3.58
rs776070899	17,41243696,G,A	H1284H	T	1	Not found	Not found	N	0
rs776070899	17,41243696,G,T	H1284Q	T	0.473	Pos-Damg	0.738	N	-0.97
rs776278453	17,41246595,T,C	H318R	D	0.019	B	0.002	N	-0.26
rs776278453	17,41246595,T,G	H318P	D	0.019	B	0.001	N	-2.19
rs776323117	17,41201164,C,A	Not found	Not found	Not found	Not found	Not found	Not found	Not found
rs776323117	17,41201164,C,T	E1816K	T	0.135	B	0.259	N	-0.72
rs776512377	17,41244726,T,C	N941S	T	0.394	B	0.004	N	-0.47
rs776512377	17,41244726,T,G	N941T	T	0.383	B	0.001	N	-0.94
rs776996813	17,41243667,C,A	S1294I	D	0	Pro-Damg	0.997	N	-1.24
rs776996813	17,41243667,C,G	S1294T	D	0.002	Pro-Damg	0.996	N	-0.62
rs776999497	17,41246682,C,T	S289N	D	0.03	Pos-Damg	0.93	N	-1.96
rs777102216	17,41256157,T,A	E141D	D	0.037	B	0.007	N	-0.42
rs777102216	17,41256157,T,C	E141E	T	1	Not found	Not found	N	0
rs777305766	17,41246373,A,G	L392P	D	0	Pro-Damg	0.994	D	-3.86
rs777305766	17,41246373,A,T	L392Q	D	0	Pro-Damg	0.982	D	-3.03
rs777515082	17,41251828,T,C	I171V	T	0.326	B	0.07	N	0
rs777515082	17,41251828,T,G	I171L	T	0.058	B	0.07	N	-0.22
rs777796838	17,41244022,C,T	V1176I	T	0.07	Pos-Damg	0.947	N	-0.65
rs778118145	17,41244708,T,C	K947R	D	0.022	B	0.147	N	-1.36
rs778319854	17,41242971,A,G	L1392S	D	0	Pos-Damg	0.651	N	-1.12
rs778487856	17,41222982,A,G	M1672T	D	0.006	B	0.003	N	-0.55
rs778607600	17,41244323,G,C	N1075K	D	0.047	B	0.338	D	-4.19
rs779459487	17,41244304,C,A	A1082S	D	0.046	Pos-Damg	0.853	N	-2.06
rs779459487	17,41244304,C,T	A1082T	T	0.459	Pos-Damg	0.715	D	-2.58
s779974365	17,41246320,C,T	A410T	T	0.104	Pro-Damg	0.966	D	-2.75
rs780157871	17,41276105,T,A	L3F	D	0.046	B	0.02	N	-0.52
rs780157871	17,41276105,T,C	L3L	T	1	Not found	Not found	N	0
rs780367532	17,41244663,T,C	E962G	D	0.004	Pos-Damg	0.932	D	-5.42
rs781260818	17,41234463,G,A	L1439F	D	0.042	Pos-Damg	0.476	N	-0.4
rs786201475	17,41243477,T,A	E1357D	T	0.081	Pos-Damg	0.651	N	-0.4
rs786201475	17,41243477,T,C	E1357E	T	1	Not found	Not found	N	0
rs786201581	17,41243860,A,C	L1230V	D	0.002	Pos-Damg	0.666	N	-0.64
rs786201581	17,41243860,A,G	L1230L	T	1	Not found	Not found	N	0
rs786201581	17,41243860,A,T	L1230I	T	0.239	B	0.11	N	-0.4
rs786201582	17,41199697,C,T	V1832V	T	1	Not found	Not found	N	0
rs786201618	17,41234551,C,G	Q1409H	D	0	Pro-Damg	0.996	N	-0.93
rs786201618	17,41234551,C,T	Q1409Q	T	1	Not found	Not found	N	0
rs786201634	17,41246551,T,C	T333A	T	0.179	B	0.009	N	-2.48
rs786201658	17,41226429,C,T	V1554I	T	0.082	B	0.019	N	-0.13
rs786201835	17,41228623,T,C	T1478A	T	0.088	B	0.104	N	-0.62
rs786201893	17,41243732,G,T	N1272K	T	0.052	Pos-Damg	0.454	N	-0.84
rs786201928	17,41246506,A,G	C348R	T	0.181	B	0.008	D	-2.63
rs786201944	17,41245635,T,G	E638A	D	0.001	Pro-Damg	0.999	D	-5.86
rs786201945	17,41201148,G,A	T1821I	D	0.006	B	0.09	N	-0.9
rs786202015	17,41245414,A,G	C712R	D	0.022	Pos-Damg	0.774	D	-8.41
rs786202026	17,41223067,T,C	T1644A	D	0.037	B	0.002	N	-0.52
rs786202068	17,41243630,C,A	L1306F	T	0.099	Pro-Damg	0.991	N	-0.65
rs786202068	17,41243630,C,G	L1306F	T	0.099	Pro-Damg	0.991	N	-0.65
rs786202068	17,41243630,C,T	L1306L	T	1	Not found	Not found	N	0
rs786202070	17,41244483,G,A	T1022I	D	0.026	Pos-Damg	0.697	D	-4.1
rs786202103	17,41245631,C,A	L639F	D	0.046	Pro-Damg	0.958	D	-3.6
rs786202103	17,41245631,C,T	L639L	T	1	Not found	Not found	N	0
rs786202106	17,41243002,A,T	C1382S	D	0.018	B	0.003	N	-1.56
rs786202155	17,41244327,C,G	R1074T	D	0.005	Pro-Damg	0.97	D	-4.97
rs786202165	17,41226359,C,T	R1577K	T	0.146	B	0.146	N	-0.5
rs786202213	17,41256164,T,C	Q139R	D	0.006	B	0.009	N	-0.6
rs786202215	17,41245048,C,G	G834R	T	1	B	0.001	N	3.7
rs786202263	17,41246770,T,G	K260Q	D	0.023	Pro-Damg	1	N	-0.75
rs786202286	17,41258500,G,C	P62R	D	0.023	Pro-Damg	0.999	N	-1.36
rs786202288	17,41234459,T,C	E1440G	D	0.023	B	0.41	N	-1.04
rs786202386	17,41245803,G,A	T582M	D	0.001	Pro-Damg	0.999	D	-5.17
rs786202386	17,41245803,G,T	T582K	D	0.008	Pos-Damg	0.894	D	-5.22
rs786202389	17,41209108,G,C	H1768Q	D	0.001	B	0.115	N	-1.47
rs786202533	17,41276048,T,C	L22L	T	1	Not found	Not found	N	0
rs786202533	17,41276048,T,G	L22F	D	0	Pro-Damg	0.998	N	-0.64
rs786202534	17,41244538,C,A	Not found	Not found	Not found	Not found	Not found	Not found	Not found
rs786202534	17,41244538,C,G	E1004Q	Not found	Not found	Pro-Damg	0.989	Not found	Not found
rs786202539	17,41246322,A,G	V409A	D	-2.71	Pos-Damg	0.752	N	-2.26
rs786202569	17,41243741,G,A	D1269D	T	0	Not found	Not found	D	-2.71
rs786202569	17,41243741,G,C	D1269E	T	-0.77	Pos-Damg	0.664	N	0
rs786202573	17,41223066,G,C	T1644S	D	-0.42	B	0.013	N	-0.77
rs786202620	17,41256239,G,C	S114C	T	-0.75	Pro-Damg	0.999	N	-0.42
rs786202665	17,41244544,T,C	N1002D	D	-1.51	B	0.06	N	-0.75
rs786202721	17,41199708,T,A	I1829F	T	-0.74	Pos-Damg	0.635	N	-1.51
rs786202721	17,41199708,T,C	I1829V	D	-0.06	B	0	N	-0.74
rs786202734	17,41223040,T,A	S1653C	T	-0.65	Pos-Damg	0.761	N	-0.06
rs786202757	17,41245310,G,T	D746E	D	-2.91	B	0.004	N	-0.65
rs786202898	17,41244561,T,C	K996R	T	-1.85	Pos-Damg	0.563	D	-2.91
rs786202900	17,41244137,C,T	M1137I	D	-2.44	B	0.042	N	-1.85
rs786202937	17,41256264,T,G	N106H	D	-0.6	Pro-Damg	0.976	N	-2.44
rs786202998	17,41243047,C,A	Not found	Not found	Not found	Not found	Not found	Not found	Not found
rs786202998	17,41243047,C,T	E1367K	Not found	Not found	Pos-Damg	0.651	Not found
rs786203027	17,41246703,G,A	S282L	D		Pro-Damg		N	-0.72
rs786203027	17,41246703,G,T	Not found	Not found	Not found	Not found	Not found	Not found	Not found
rs786203044	17,41245773,C,T	S592N	Not found	Not found	B	0.968	Not found	Not found
rs786203145	17,41246362,C,T	D396N	T		Pos-Damg	0.007	N	-1.97
rs786203152	17,41276103,G,A	S4F	T		Pro-Damg	0.941	D	-4.15
rs786203153	17,41244201,A,C	V1116G	D	0.001	B	0.001	N	-0.96
rs786203310	17,41243904,T,C	N1215S	D	0.038	B	0.005	N	-2.26
rs786203319	17,41267776,G,A	P34L	T	0.472	B	0.276	N	-1.85
rs786203386	17,41226449,T,C	Q1547R	D	0	B	0.029	N	-1.61
rs786203428	Later		D	0.003			N	-0.58
rs786203434	17,41246417,G,C	S377R			Pro-Damg	1
rs786203434	17,41246417,G,T	S377R	D	0	Pro-Damg	1	D	-4.85
rs786203435	17,41245318,C,T	A744T	D	0	B	0	D	-4.85
rs786203438	17,41244067,C,A	Not found	Not found	Not found	Not found	Not found	Not found	Not found
rs786203438	17,41244067,C,T	E1161K	Not found		Pos-Damg	0.947	Not found	Not found
rs786203455	17,41245582,T,A	N656Y	D	0.012	Pos-Damg	0.837	D	-3.2
rs786203455	17,41245582,T,C	N656D	D	0.001	B	0	D	-4.62
[truncated: 1,468 more rows]
