# Supplementary material for: Pathogenic genetic variants from highly connected cancer susceptibility genes confer the loss of structural stability
Source: Sci Rep. 2021 Sep 28;11:19264. doi: 10.1038/s41598-021-98547-y (PMC8479081; doi:10.1038/s41598-021-98547-y)
Supplement: Supplementary file 1 — Supplementary Information. [file 41598_2021_98547_MOESM1_ESM.zip › Supplementary files-5-8-21/Supplementary file 13.xlsx]

## Sheet: Sheet1
Here, D=Decrease, I=Increase
Mutation position	I-Mutant prediction	DDG
C61R	D	-0.17
A1708E	D	-0.51
R1699L	D	-0.2
R1699P	D	-0.53
R1699Q	D	-0.78
M1775R	D	-0.61
M1775K	D	-1.13
V1736G	D	-2.7
V1736A	D	-1.92
V1736D	D	-1.7
R1699W	D	-0.19
C64S	D	-0.73
C64Y	D	-0.18
I379M	D	-1.74
D1692H	D	0.1
G1706A	D	-1.08
G1706E	D	-0.76
T37R	D	-0.4
T37K	D	-0.81
F1761C	D	-1.68
F1761S	D	-1.75
M18R	D	-0.75
G1738R	D	-0.63
P1771R	D	-0.91
C64G	D	-1.24
G1788D	D	-0.75
V1838G	D	-2.37
V1838E	D	-1.09
V1696M	D	-1.21
C39R	D	-0.17
G462R	D	-0.73
S1715C	D	-0.52
V1833M	D	-1.01
H41R	D	-0.02
L1786P	D	-1.38
D1739H	D	-0.95
V1808E	D	-1.04
C47G	D	-0.82
D369V	D	-0.21
L22S	D	-1.89
V1832G	D	-2.32
P1771L	D	-0.48
L1780R	D	-1.49
L1780P	D	-1.56
L1780Q	D	-1.84
R1835P	D	-0.44
C1697Y	D	-0.1
L1705R	D	-1.7
A1708T	D	-0.67
G1770C	D	-0.89
G1770R	D	-0.27
Y465D	D	-1.09
T1700P	D	-0.72
F1734C	D	-1.97
G1788C	D	-0.87
I460R	D	-1.63
C64W	D	-0.06
V1833A	D	-1.42
L1729P	D	-1.95
L1729Q	D	-2.25
C1768Y	D	-0.19
H1686R	D	0.12
P62R	D	-0.81
H1746Q	D	-0.6
G1709E	D	-0.75
Y1703H	D	-1.3
Y465C	D	-1.06
Y1703C	D	-1.11
D458E	D	-0.82
I26N	D	-1.52
G1709R	D	-0.6
G1706R	D	-0.63
C39W	D	-0.01
H41N	D	-0.45
K463E	D	-0.72
V382F	D	-1.31
C1847F	D	-0.05
A1814D	D	-0.63
F1704Y	D	-0.79
V1687G	D	-2.3
S378G	D	-1.06
S377G	D	-0.93
D1840N	D	-0.5
V1736F	D	-1.57
F1668S	D	-1.93
C1697W	D	-0.01
S378N	D	-0.68
N383S	D	-0.46
