# Supplementary material for: Pathogenic genetic variants from highly connected cancer susceptibility genes confer the loss of structural stability
Source: Sci Rep. 2021 Sep 28;11:19264. doi: 10.1038/s41598-021-98547-y (PMC8479081; doi:10.1038/s41598-021-98547-y)
Supplement: Supplementary file 1 — Supplementary Information. [file 41598_2021_98547_MOESM1_ESM.zip › Supplementary files-5-8-21/Supplementary file 14.xlsx]

## Sheet: Sheet1
Here, D=Decrease, I=Increase
Mutation position	I-mutant prediction	DDG value
G2709S	D	-1.47
G2709C	D	-1.31
D2870N	D	-1.19
P2907H	D	-1.53
P2907R	D	-0.98
P2907L	D	-0.66
F2827C	D	-1.66
T2853R	D	-0.68
T2853M	D	-0.39
V2757G	D	-2.81
R2912G	D	-1.42
R2227S	D	-0.98
R2227C	D	-0.72
A2274T	D	-0.72
I2865T	D	-2.47
L2890V	D	-1.6
V3032M	D	-1
V3032L	D	-0.99
L2868V	D	-1.43
A2262P	I	-0.08
W3052C	D	-1.62
D2889N	I	-0.58
D2889H	D	-0.39
Q2729H	D	-0.86
D2725H	D	-0.61
Q2730K	D	-0.48
L145V	D	-1.68
N2875T	D	0.07
N2875S	D	-0.27
D2708H	D	-0.9
D2708Y	D	-0.43
V2906A	D	-2.1
G3051R	D	-0.41
H2125L	I	0.6
T2666N	D	-0.82
T2666P	D	-0.66
T2666A	D	-1.04
G2891D	D	-1.07
G2891A	D	-0.7
G2891V	D	-0.49
G2765S	D	-1.13
G2869S	D	-1.25
C2770G	D	-1.31
K2279E	D	-0.5
S2134P	I	-0.27
Q65P	D	-0.6
V2757L	D	-1.28
Q2730P	D	-0.57
Q2730R	D	-0.2
S3027R	I	0.01
D2913E	I	-0.18
P2759A	D	-1.73
P2759S	D	-1.76
Y2627C	D	-0.97
R2486Q	D	-0.86
K2717Q	I	-0.3
G2772E	I	-0.42
G2772A	D	-0.71
G2477R	D	-0.46
K2700N	D	-0.66
R2723S	D	-1.01
S2855R	D	-0.26
G2863V	D	-0.59
E2904G	D	-1.25
E2904V	D	0.26
D2841Y	I	-0.01
V2923D	D	-1.43
T2773N	D	-0.82
T2773I	D	-0.22
S2859F	D	-0.06
V2662D	D	-1.52
L3035I	D	-1.04
L3035F	D	-1.07
I2356F	D	-1.22
G2925S	D	-1.14
G2925R	D	-0.41
G3030E	I	-0.26
G3030V	D	-0.24
L2255R	D	-1.48
D2721H	D	-0.53
I2948T	D	-2.29
F2732V	D	-1.24
A2851V	D	-0.16
I2702R	D	-1.59
C2930G	D	-1.33
D2720N	I	-0.63
D58Y	D	-0.19
D2634V	D	0.43
C2824Y	D	-0.3
Y2470C	D	-1.15
R2105G	D	-0.91
R2105W	D	0.06
P2842R	D	-0.75
P2699R	D	-1.27
G2777V	D	-0.39
E2950K	D	-0.8
P2829L	I	-0.26
N2875H	D	-0.59
C2931Y	D	-0.4
C2930Y	D	-0.21
C2930F	I	0.12
N2736Y	I	0.32
R2854H	D	-1.53
R2854L	D	-0.45
V2856E	D	-1.53
G2695D	D	-1.28
G2695V	D	-0.77
Q2714K	D	-0.73
V2892F	D	-1.47
Y2852H	D	-1.39
G2772R	D	-0.4
W2960R	D	-1.1
L2877F	D	-1.11
S2860C	D	-0.77
F2732L	D	-0.74
F2732L	D	-0.74
I2683M	D	-1.64
D2725E	I	-0.12
L15Q	D	-1.1
W57C	D	-1.68
L120P	D	-1.92
R153G	D	-1.09
W164C	D	-1.26
W2300S	D	-1.11
L2338P	D	-1.45
G2342S	D	-0.94
D2395V	D	0.01
C2488R	D	-0.31
F2686L	D	-1.13
G2694R	D	-0.8
G2695C	D	-1.34
N2697D	D	-0.27
C2704Y	D	-0.5
D2721G	I	-0.83
R2723I	D	0.08
D2725G	I	-0.86
Q2729P	D	-0.63
I2752M	D	-1.56
E2768K	D	-0.72
C2770W	D	0.05
H2788P	I	-0.24
H2788R	D	-0.42
G2869D	D	-0.91
G2869A	D	-0.94
D2870G	D	-1.2
H2872Q	D	-0.38
A2893T	D	-0.54
T2905P	D	-0.66
L2910F	D	-1.17
T2947N	D	-0.9
V2951L	D	-1.24
L2952V	D	-1.08
P2956L	D	-0.71
L2957R	D	-1.72
N3044I	I	1.18
L3045V	D	-1.67
L3045F	D	-1.01
G3051E	D	-0.63
G3051A	D	-0.78
S151F	I	0.02
L2226P	D	-1.64
H2254P	I	0.51
Q2297P	D	-0.17
W2300G	D	-1.34
S2407P	I	-0.2
V2727A	D	-1
V2727G	D	-1.75
G2765D	D	-0.78
D2795Y	D	0.03
D2889E	I	0.11
G2891S	D	-1.24
C2930W	D	-0.11
M2938K	D	-1.25
E2221K	D	-0.9
W2300C	D	-0.92
E2351G	D	-1.08
I2356M	D	-1.48
C2704R	D	-0.51
Y2755S	D	-1.44
L2767R	D	-1.49
W2769R	D	-0.95
P2775H	D	-1.52
P2775L	D	-0.56
H2788Q	D	-0.82
V2830G	D	-2.12
F2831S	D	-1.88
F2834I	D	-0.86
F2834C	D	-1.71
A2857T	D	-0.75
H2872R	D	-0.16
H2872L	I	0.26
H2887D	D	-0.1
V2892A	D	-1.38
G2897D	D	-1
P2903S	D	-1.52
E2904Q	D	-0.56
L2952P	D	-1.33
T2961I	D	-0.3
L3045P	D	-1.63
W3052S	D	-1.66
C12Y	D	-0.26
R2748T	D	-0.83
R2263S	D	-1.12
D2720G	I	-0.96
S2489F	I	0.13
R2909K	D	-0.73
I2888M	D	-1.45
E2294G	D	-0.88
D2841V	D	0.05
R2263G	D	-1.26
E2932K	D	-0.89
L3035P	D	-1.55
D2448V	D	0.03
G2922S	D	-1.19
D58V	D	-0.23
D2959Y	I	-0.09
E2847G	D	-1.33
Y2852C	I	-1.06
