# Supplementary material for: Pathogenic genetic variants from highly connected cancer susceptibility genes confer the loss of structural stability
Source: Sci Rep. 2021 Sep 28;11:19264. doi: 10.1038/s41598-021-98547-y (PMC8479081; doi:10.1038/s41598-021-98547-y)
Supplement: Supplementary file 1 — Supplementary Information. [file 41598_2021_98547_MOESM1_ESM.zip › Supplementary files-5-8-21/Supplementary file 15.xlsx]

## Sheet: Sheet1
Here, D=Decrease, I=Increase
Mutation position	I-Mutant prediction	DDG
R248L	D	-0.62
R248P	D	-0.83
R248Q	D	-1.18
P278S	D	-1.4
P278A	D	-1.35
P278T	D	-1.24
R249S	D	-1.26
R249S	D	-1.26
S241F	I	-0.06
S241C	D	-0.7
S241Y	I	-0.31
R282W	D	-0.47
R282G	D	-1.58
G245C	D	-0.96
G245R	D	-0.41
G245S	D	-1.15
L257R	D	-1.67
L257P	D	-1.58
L257Q	D	-2.06
R175L	D	-0.38
R175H	D	-1.37
P151S	D	-1.51
P151A	D	-1.26
P151T	D	-1.19
R267W	D	-0.57
R248W	D	-0.58
R248G	D	-1.58
E258K	D	-0.7
C242F	D	-0.41
C242S	D	-1.13
C242Y	D	-0.56
G245V	D	-0.43
G245A	D	-0.82
G245D	D	-0.92
K120E	D	-0.14
K120Q	D	-0.46
R280I	D	-0.25
R280K	D	-0.8
R280T	D	-0.89
Y220C	D	-1.02
Y220S	D	-1.15
G154R	D	-0.45
R175C	D	-0.91
R175G	D	-1.47
P223L	D	-0.48
P223H	D	-1.49
P177S	D	-1.4
P177T	D	-1.25
G266V	D	-0.58
G266E	D	-0.69
C238W	D	-0.28
G262C	D	-1.15
G262S	D	-1.34
R283P	D	-0.85
C242W	D	-0.45
R196G	D	-1.47
R213G	D	-1.75
R196L	D	-0.5
R196P	D	-0.7
R196Q	D	-0.99
Y220D	D	-0.91
Y220N	D	-1.2
R213L	D	-0.69
R213P	D	-0.93
R213Q	D	-1.37
R158C	D	-0.78
H179Y	I	0.1
H179D	D	-0.35
H179N	D	-0.69
M246R	D	-1.11
M246T	D	-1.28
M246K	D	-1.61
R267P	D	-0.88
R267Q	D	-1.22
T256A	D	-1.43
T256P	D	-0.92
D281V	I	-0.11
D281G	I	-1.04
D281A	D	-0.54
C135F	I	0.09
C135Y	D	-0.06
R249W	D	-0.48
R249G	D	-1.52
R158L	D	-0.11
R158P	D	-0.5
R158H	D	-1.14
S215I	D	0.08
S215T	D	-0.6
S215N	D	-0.68
R249M	D	-0.56
R249T	D	-0.96
R249K	D	-0.8
M237I	D	-0.84
M237I	D	-0.84
M237I	D	-0.84
P152L	D	-0.37
P152R	D	-0.9
S127F	I	0.41
S127C	D	-0.36
S127Y	I	0.18
A159P	I	-0.04
A159T	D	-0.58
M237V	D	-1.08
C238F	D	-0.29
C238S	D	-0.91
C238Y	D	-0.33
M243T	D	-1.31
R282L	D	-0.48
R282P	D	-0.81
R282Q	D	-1.04
V216L	D	-1.05
V216L	D	-1.05
V216M	D	-1.27
I251S	D	-2.26
I251T	D	-2.34
I251N	D	-1.99
G334W	D	-0.11
G334R	D	-0.2
K132E	D	-0.1
K132Q	I	-0.23
P177R	D	-0.92
R280G	D	-1.47
Q136H	D	-0.77
I195S	D	-2.26
I195T	D	-2.28
I195N	D	-1.94
G154V	D	-0.44
G154D	D	-1.03
C277F	D	-0.11
C277S	D	-0.98
C277Y	D	-0.45
D281Y	I	-0.11
D281H	D	-0.51
D281N	I	-0.69
S240R	D	-0.25
M237R	D	-0.98
M237T	D	-1.25
M237K	D	-1.37
P152S	D	-1.59
L257V	D	-1.3
T125M	D	-0.23
T125R	D	-0.49
T125K	D	-0.9
E286Q	D	-0.58
E286K	D	-0.72
E221K	D	-0.89
N247I	I	0.65
N247S	D	-0.44
H193L	I	0.26
H193R	D	-0.2
H193P	I	0.15
A276G	D	-1.55
A276D	D	-0.78
C176F	I	0.08
C176Y	D	-0.28
N235Y	I	0.11
C275F	D	-0.27
C275S	D	-1.03
C275Y	D	-0.5
L130F	D	-1.02
L130V	D	-1.58
K132N	D	-0.15
K132N	D	-0.15
H168R	D	0.02
H193Y	I	0.08
H193D	D	-0.27
H193N	D	-0.78
P278L	D	-0.33
P278R	D	-0.89
P278H	D	-1.46
V272E	D	-1.49
V173L	I	-0.29
V173M	D	-0.45
N239D	D	-0.46
H179Q	D	-0.53
H179Q	D	-0.53
P190L	D	-0.64
P190R	D	-1.04
I251M	D	-1.53
P219S	D	-1.71
L265P	D	-1.78
K164E	D	-0.17
S215G	D	-1.29
S215R	I	-0.22
C176G	D	-1.37
C176R	I	-0.29
C176S	D	-0.74
G226V	D	-0.45
G244V	D	-0.43
G244A	D	-0.81
G244D	D	-0.88
V173G	D	-1.8
V173A	D	-1.05
V173E	D	-0.79
C135G	D	-1.31
C135R	D	-0.2
C135S	D	-0.83
C135W	D	-0.01
C176W	I	-0.13
C242G	D	-1.67
C242R	D	-0.51
C242S	D	-1.13
C275R	D	-0.51
D281E	I	-0.19
D281E	I	-0.19
E286V	I	-0.01
E286G	D	-1.23
E286A	D	-0.55
F270C	D	-1.69
F270S	D	-1.64
F270L	D	-1.29
F270I	D	-0.93
G244C	D	-0.93
G244R	D	-0.39
G244S	D	-1.15
G266R	D	-0.62
G266R	D	-0.62
H179L	I	0.3
H179R	D	-0.2
H179P	I	0.19
K132M	I	0.27
K132T	D	-0.28
L194R	D	-1.88
L194P	D	-1.83
L194H	D	-2.51
N239S	D	-0.54
N239T	I	-0.29
P151R	D	-0.83
P151H	D	-1.42
S215R	I	-0.22
S241A	D	-0.86
S241P	I	-0.47
T125P	D	-0.64
V216G	D	-2.56
V216E	D	-1.37
Y205C	D	-1.45
Y205S	D	-1.7
Y205D	D	-1.41
Y205H	D	-1.67
Y205N	D	-1.61
N239K	D	-0.35
E271K	D	-1.03
T211P	D	-0.95
E258G	D	-1.19
E258A	D	-0.65
G279E	D	-0.61
T118I	D	-0.38
H178D	D	-0.38
C277G	D	-1.65
C277R	D	-0.47
A161D	D	-0.61
L130P	D	-1.5
L130H	D	-2.16
V172G	D	-1.98
G262V	D	-0.49
A276P	I	-0.39
A276T	D	-0.85
K164N	I	-0.18
K139E	I	0.08
I254S	D	-2.48
P219L	D	-0.65
D208V	D	-0.61
D208G	D	-1.8
G279R	D	-0.42
C275W	D	-0.39
G199V	D	-0.53
G199E	D	-0.61
H178P	I	0.13
A159V	D	-0.03
A119P	I	0.06
R280S	D	-1.16
S240R	D	-0.25
E221A	D	-0.91
K139N	I	0.04
L330P	D	-1.84
D208H	D	-1.32
H193Q	D	-0.47
P142S	D	-1.42
S127T	D	-0.19
P142L	D	-0.36
N247D	I	-0.3
T231P	D	-0.67
