# Supplementary material for: Pathogenic genetic variants from highly connected cancer susceptibility genes confer the loss of structural stability
Source: Sci Rep. 2021 Sep 28;11:19264. doi: 10.1038/s41598-021-98547-y (PMC8479081; doi:10.1038/s41598-021-98547-y)
Supplement: Supplementary file 1 — Supplementary Information. [file 41598_2021_98547_MOESM1_ESM.zip › Supplementary files-5-8-21/Supplementary file 3.xlsx]

## Sheet: Sheet1
Here, T=Tolerated, D=Damaging/Deleterious, Pro-Damg=Probably damaging, Pos-Damg=Possibly damaging, B=Benign, N=Neutral
RS ID	Chromosome	Mutation mosition	SIFT	Score	PolyPhen-2	Score	ROVEAN	Score
rs1042522	17,7579472,G,A	P72L	T	0.124	Pro-Damg	0.001	N	-0.73
rs1042522	17,7579472,G,C	P72R	T	0.258	Pos-Damg	0.083	N	-0.23
rs1042522	17,7579472,G,T	P72H	D	0.046	B	0.662	N	0.21
rs1642789	17,7576563,A,G	C339R	T	0.132	Not found		N	2.47
rs1642789	17,7576563,A,T	C339S	T	0.077	Not found		N	2.82
rs1800369	17,7579850,G,A	D21D	T	1	Not found		N	0
rs1800369	17,7579850,G,C	D21E	T	0.239	Pro-Damg	0.006	N	-0.55
rs1800371	17,7579548,G,A	P47S	T	0.157	Pro-Damg	0.009	N	0.44
rs1800371	17,7579548,G,T	P47T	T	0.122	Pro-Damg	0.009	N	0.3
rs2287499	17,7592168,C,G	R68G	T	0.803	Pro-Damg	0	N	0.36
rs2287499	17,7592168,C,T	R68W	T	0.175	Pro-Damg	0	N	-0.67
rs3021068	17,7576630,A,C	C341G	D	0	Not found		N	-1.08
rs3021068	17,7576630,A,G	C341R	D	0	Not found		N	1.13
rs3021068	17,7576630,A,T	C341S	D	0	Not found		N	0.38
rs11540652	17,7577538,C,A	R248L	D	0	Pro-Damg	1	D	-6.86
rs11540652	17,7577538,C,G	R248P	D	0	Pro-Damg	1	D	-6.86
rs11540652	17,7577538,C,T	R248Q	D	0.006	Pro-Damg	1	D	-3.92
rs11540654	17,7579358,C,A	R110L	D	0.017	Pos-Damg	0.373	D	-3.25
rs11540654	17,7579358,C,G	R110P	D	0.021	Pro-Damg	0.911	N	-1.91
rs11540654	17,7579358,C,T	R110H	T	0.296	B	0.004	N	-0.79
rs11575996	17,7576853,C,A	Q331H	T	0.228	B	0.026	N	-1.56
rs11575996	17,7576853,C,T	Q331Q	T	1	Not found		N	0
rs17849781	17,7577106,G,A	P278S	D	0.001	Pos-Damg	0.999	D	-7.65
rs17849781	17,7577106,G,C	P278A	D	0.006	Pos-Damg	0.999	D	-7.65
rs17849781	17,7577106,G,T	P278T	D	0	B	0.999	D	-7.65
rs17880282	17,7591997,C,T	P11S	D	0.023	B	0.011	N	-1.14
rs17881470	17,7573931,A,C	S366A	T	0.253	Pos-Damg	0.001	N	-0.33
rs17881470	17,7573931,A,G	S366P	D	0.045	Pro-Damg	0.001	N	-0.24
rs17882252	17,7574012,C,G	E339Q	D	0.001	Pro-Damg	0.992	N	-2.35
rs17882252	17,7574012,C,T	E339K	D	0.032	Pro-Damg	0.188	D	-3.01
rs28934571	17,7577534,C,A	R249S	D	0.007	Pro-Damg	0.997	D	-5.86
rs28934571	17,7577534,C,G	R249S	D	0.007	Pro-Damg	0.997	D	-5.86
rs28934573	17,7577559,G,A	S241F	D	0	Pro-Damg	1	D	-5.86
rs28934573	17,7577559,G,C	S241C	D	0	B	1	D	-4.89
rs28934573	17,7577559,G,T	S241Y	D	0	Pos-Damg	1	D	-5.86
rs28934574	17,7577094,G,A	R282W	D	0.002	Pro-Damg	1	D	-7.65
rs28934574	17,7577094,G,C	R282G	D	0	Pro-Damg	0.856	D	-6.7
rs28934575	17,7577548,C,A	G245C	D	0	Pro-Damg	1	D	-8.82
rs28934575	17,7577548,C,G	G245R	D	0	Pro-Damg	0.999	D	-7.84
rs28934575	17,7577548,C,T	G245S	D	0.003	Pro-Damg	1	D	-5.88
rs28934576	17,7577120,C,A	R273L	D	0	B	0.999	D	-6.7
rs28934576	17,7577120,C,G	R273P	D	0	Pos-Damg	1	D	-6.7
rs28934576	17,7577120,C,T	R273H	D	0.007	B	0.831	D	-4.78
rs28934577	17,7577511,A,C	L257R	D	0	Pro-Damg	1	D	-5.78
rs28934577	17,7577511,A,G	L257P	D	0	Pro-Damg	1	D	-6.75
rs28934577	17,7577511,A,T	L257Q	D	0	Pro-Damg	1	D	-5.64
rs28934578	17,7578406,C,A	R175L	D	0	Pro-Damg	0.988	D	-6.82
rs28934578	17,7578406,C,T	R175H	D	0	B	0.632	D	-4.87
rs28934873	17,7578532,A,G	M133T	D	0	Pos-Damg	0.037	D	-3.01
rs28934874	17,7578479,G,A	P151S	D	0.003	Pro-Damg	0.98	D	-7.13
rs28934874	17,7578479,G,C	P151A	D	0.003	Pro-Damg	0.98	D	-7.01
rs28934874	17,7578479,G,T	P151T	D	0.001	Pro-Damg	0.882	D	-7.01
rs28934875	17,7578518,C,G	A138P	D	0.001	Pos-Damg	1	D	-4.77
rs34067256	17,7592373,C,G	P136R	T	0.571	B	0.007	N	-2.11
rs35163653	17,7578200,C,T	V217M	T	0.082	Pro-Damg	0.687	N	-0.9
rs35993958	17,7573948,C,A	G360V	T	0.316	B	0.012	N	0.68
rs35993958	17,7573948,C,G	G360A	T	0.531	Pos-Damg	0	N	0.23
rs35993958	17,7573948,C,T	G360E	T	0.684	B	0	N	2.11
rs55819519	17,7577069,C,A	R290L	D	0.011	Pro-Damg	0	D	-4.1
rs55819519	17,7577069,C,G	R290P	D	0.004	Pro-Damg	0.73	D	-3.73
rs55819519	17,7577069,C,T	R290H	T	0.105	Pro-Damg	0	N	-2.03
rs55832599	17,7577139,G,A	R267W	D	0	Pro-Damg	0.979	D	-7.66
rs56184981	17,7576914,T,C	N311S	T	0.756	Pro-Damg	0	N	-0.08
rs56184981	17,7576914,T,G	N311T	T	0.554	Pro-Damg	0	N	0.36
rs72661119	17,7577151,T,C	N263D	D	0.014	Pro-Damg	0.007	N	-0.72
rs72661119	17,7577151,T,G	N263H	T	0.076	Pro-Damg	0.002	N	-0.35
rs112431538	17,7577085,C,T	E285K	D	0.001	Pro-Damg	1	D	-3.5
rs121912651	17,7577539,G,A	R248W	D	0.003	Pro-Damg	1	D	-7.83
rs121912651	17,7577539,G,C	R248G	D	0	Pro-Damg	0.938	D	-6.85
rs121912652	17,7577509,C,T	E258K	D	0	Pro-Damg	1	D	-3.83
rs121912653	17,7577526,A,G	L252P	D	0	Pro-Damg	1	D	-6.32
rs121912654	17,7578461,C,A	V157F	D	0.006	Pro-Damg	0.999	D	-2.71
rs121912654	17,7578461,C,T	V157I	T	0.89	Pro-Damg	0.885	N	0.46
rs121912655	17,7577556,C,A	C242F	D	0	Pro-Damg	1	D	-10.74
rs121912655	17,7577556,C,G	C242S	D	0.004	Pro-Damg	1	D	-9.76
rs121912655	17,7577556,C,T	C242Y	D	0	Pro-Damg	1	D	-10.74
rs121912656	17,7577547,C,A	G245V	D	0	Pro-Damg	1	D	-8.82
rs121912656	17,7577547,C,G	G245A	D	0.002	Pro-Damg	0.999	D	-5.88
rs121912656	17,7577547,C,T	G245D	D	0	Pro-Damg	1	D	-6.86
rs121912657	17,7577124,C,A	V272L	D	0.003	Pro-Damg	0.998	N	-2.33
rs121912657	17,7577124,C,G	V272L	D	0.003	Pro-Damg	0.998	N	-2.33
rs121912657	17,7577124,C,T	V272M	D	0.002	Pro-Damg	1	N	-2.14
rs121912658	17,7579329,T,C	K120E	D	0	Pro-Damg	1	D	-3.77
rs121912658	17,7579329,T,G	K120Q	D	0.005	Pro-Damg	0.999	D	-3.77
rs121912659	17,7576872,C,A	G325V	D	0.01	Pro-Damg	0.045	N	-1.46
rs121912659	17,7576872,C,T	G325E	T	0.735	Pro-Damg	0	N	2.49
rs121912660	17,7577099,C,A	R280I	D	0	Pro-Damg	1	D	-7.66
rs121912660	17,7577099,C,T	R280K	D	0	Pro-Damg	0.977	D	-2.87
rs121912660	17,7577099,C,G	R280T	D	0	Pro-Damg	0.998	D	-5.74
rs121912661	17,7579582,C,A	L35F	T	0.21	Pro-Damg	0.068	N	-0.46
rs121912661	17,7579582,C,G	L35F	T	0.21	Pro-Damg	0.068	N	-0.46
rs121912662	17,7573996,A,G	L344P	D	0.001	Pro-Damg	0.995	D	-4.72
rs121912663	17,7577063,T,A	K292I	D	0.004	Pro-Damg	0.017	D	-3.5
rs121912663	17,7577063,T,C	K292R	T	0.171	B	0	N	-0.61
rs121912664	17,7574017,C,A	R337L	D	0.018	Pro-Damg	0.995	D	-4.12
rs121912664	17,7574017,C,G	R337P	D	0.005	B	0.999	D	-4.04
rs121912664	17,7574017,C,T	R337H	D	0.038	Pro-Damg	0.96	N	-2.1
rs121912665	17,7578283,G,A	A189V	T	0.059	Pro-Damg	0.874	N	-2.31
rs121912666	17,7578190,T,C	Y220C	D	0.002	Pro-Damg	1	D	-8.59
rs121912666	17,7578190,T,G	Y220S	D	0.001	Pos-Damg	0.995	D	-8.59
rs121912667	17,7577084,T,A	E285V	D	0	Pro-Damg	0.999	D	-6
rs121913343	17,7577121,G,A	R273C	D	0.002	Pro-Damg	1	D	-7.65
rs121913343	17,7577121,G,C	R273G	D	0.001	Pro-Damg	1	D	-6.69
rs121913343	17,7577121,G,T	R273S	D	0	Pro-Damg	0.999	D	-5.73
rs137852789	17,7578470,C,G	G154R	D	0	Pro-Damg	1	D	-7.51
rs137852789	17,7578470,C,T	G154S	D	0.001	Pro-Damg	0.958	D	-5.6
rs137852792	17,7578544,G,A	A129V	T	0.284	Pro-Damg	0	N	0.18
rs137852792	17,7578544,G,C	A129G	T	0.375	Pro-Damg	0	N	-1.69
rs138729528	17,7578407,G,A	R175C	D	0	Pro-Damg	1	D	-7.79
rs138729528	17,7578407,G,C	R175G	D	0.001	Pro-Damg	0.999	D	-6.82
rs138983188	17,7578181,G,A	P223L	D	0	Pro-Damg	0.939	D	-9.55
rs138983188	17,7578181,G,T	P223H	D	0	Pro-Damg	1	D	-8.6
rs141402957	17,7573976,T,C	K351E	T	0.11	Pro-Damg	0.633	N	-0.87
rs144340710	17,7577577,T,A	N235I	D	0	Pos-Damg	0.998	D	-6.86
rs144340710	17,7577577,T,C	N235S	T	0.201	Pro-Damg	0.186	D	-2.59
rs144386518	17,7579514,G,C	P58R	T	0.328	Pro-Damg	0.038	N	-0.24
rs145151284	17,7576911,G,C	T312S	T	0.271	Pro-Damg	0	N	-0.52
rs145760222	17,7592153,G,A	V63M	D	0.047	Pro-Damg	0.015	N	-0.45
rs146340390	17,7578184,G,A	P222L	D	0.011	Pro-Damg	0.042	D	-6.89
rs147002414	17,7578401,G,A	P177S	D	0	Pro-Damg	0.995	D	-7.49
rs147002414	17,7578401,G,T	P177T	D	0	B	0.994	D	-7.53
rs148924904	17,7578442,T,C	Y163C	D	0	B	1	D	-8.62
rs149633775	17,7577091,G,A	R283C	D	0	Pro-Damg	0.089	D	-5.35
rs149633775	17,7577091,G,C	R283G	D	0.001	Pos-Damg	0.042	D	-4.4
rs149633775	17,7577091,G,T	R283S	D	0.001	Pro-Damg	0.159	D	-2.68
rs150293825	17,7574013,G,A	F338F	T	0.617	Not found		N	0
rs150293825	17,7574013,G,C	F338L	D	0.002	Pro-Damg	0.904	D	-3.77
rs150607408	17,7578376,C,T	S185N	T	0.966	Pro-Damg	0	N	1.69
rs150842067	17,7572962,G,A	L383F	T	0.074	Pro-Damg	0.865	N	-1.72
rs193920774	17,7577141,C,A	G266V	D	0	Pro-Damg	1	D	-8.52
rs193920774	17,7577141,C,T	G266E	D	0	Pos-Damg	1	D	-7.58
rs193920789	17,7577567,A,C	C238W	D	0	Pro-Damg	1	D	-10.73
rs193920817	17,7578449,C,T	A161T	D	0.008	Pro-Damg	1	N	-2.4
rs200274944	17,7576546,G,A	N344N	T	0.704	Not found		N	0
rs200274944	17,7576546,G,C	N344K	T	1	Not found		N	1.39
rs200274944	17,7576546,G,T	N344K	T	1	Not found		N	1.39
rs200579969	17,7577154,C,A	G262C	D	0	Pro-Damg	1	D	-8.1
rs200579969	17,7577154,C,T	G262S	D	0.001	B	0.997	D	-5.49
rs201340741	17,7592361,C,A	T132N	D	0.013	Pro-Damg	0.337	N	-0.95
rs201340741	17,7592361,C,T	T132I	T	0.54	Pro-Damg	0.041	N	-0.41
rs201382018	17,7579882,C,G	E11Q	D	0.036	Pro-Damg	0.996	N	-0.82
rs201382018	17,7579882,C,T	E11K	D	0.006	Pos-Damg	0.986	N	-1.12
rs201717599	17,7579439,G,A	A83V	T	0.391	Pos-Damg	0.001	N	0.16
rs201717599	17,7579439,G,T	A83E	T	0.142	B	0.001	N	0.07
rs201744589	17,7577046,C,G	E298Q	T	0.277	Pos-Damg	0.003	N	0.08
rs201744589	17,7577046,C,T	E298K	T	0.19	Pro-Damg	0.002	N	-0.22
rs201753350	17,7579705,C,A	V31F	D	0.015	Pos-Damg	0.273	N	-1.16
rs201753350	17,7579705,C,T	V31I	T	0.635	B	0.001	N	-0.14
rs267605075	17,7573934,G,A	H365Y	T	0.272	Pro-Damg	0.972	N	-0.62
rs267605076	17,7578177,C,A	E224D	D	0.003	Pro-Damg	0.001	N	-2.06
rs267605076	17,7578177,C,T	E224E	T	0.539	Not found		N	0
rs267605077	17,7578530,A,G	F134L	D	0.002	B	1	D	-4.72
rs267605077	17,7578530,A,T	F134I	D	0.001	B	1	D	-4.72
rs281865547	17,7592602,C,A	F164L	D	0.036	B	0.787	D	-3.09
rs368771578	17,7579368,A,C	Y107D	D	0	Pos-Damg	0.99	D	-5.77
rs368771578	17,7579368,A,G	Y107H	T	0.53	Pro-Damg	0.21	N	0.23
rs368771578	17,7579368,A,T	Y107N	D	0.001	B	0.99	D	-4.44
rs370502517	17,7579538,A,G	I50T	T	0.412	B	0	N	0.44
rs370502517	17,7579538,A,T	I50N	T	0.132	B	0.087	N	0.28
rs371409680	17,7577090,C,G	R283P	D	0.001	B	0.977	D	-3.63
rs371409680	17,7577090,C,T	R283H	D	0.001	B	0.952	D	-3.25
rs371524413	17,7578463,C,G	R156P	T	0.061	Pro-Damg	0.982	N	-0.57
rs371524413	17,7578463,C,T	R156H	D	0.023	Pro-Damg	0.981	N	-0.68
rs372201428	17,7579499,G,A	A63V	T	0.189	Pro-Damg	0.001	N	0.07
rs372201428	17,7579499,G,C	A63G	T	0.134	Pos-Damg	0.001	N	-0.98
rs372613518	17,7577065,C,G	K291N	D	0.023	Pro-Damg	0.195	D	-3.2
rs375275361	17,7578372,A,G	D186D	T	1	Not found		N	0
rs375275361	17,7578372,A,T	D186E	T	0.1	Pro-Damg	0.035	N	-1.09
rs375338359	17,7574002,C,G	R342P	T	0.066	Pro-Damg	0.94	N	-2.26
rs375338359	17,7574002,C,T	R342Q	T	0.226	B	0.061	N	-0.46
rs375444154	17,7574024,G,A	R335C	D	0	B	1	D	-6.84
rs375874539	17,7577555,G,A	C242C	T	1	Not found		N	0
rs375874539	17,7577555,G,C	C242W	D	0	Pro-Damg	1	D	-10.74
rs377274728	17,7578452,T,A	M160L	T	0.088	Pro-Damg	0.003	N	-1.43
rs377274728	17,7578452,T,C	M160V	D	0.041	Pos-Damg	0.177	N	-1.48
rs397514495	17,7578388,C,A	R181L	T	0.241	Pro-Damg	0.717	N	-0.71
rs397514495	17,7578388,C,G	R181P	D	0.015	Pro-Damg	0.992	D	-2.62
rs397514495	17,7578388,C,T	R181H	D	0.006	B	0.992	N	-1.94
rs397516434	17,7573987,G,A	A347V	D	0.003	B	0.635	D	-2.92
rs397516434	17,7573987,G,T	A347D	D	0.001	B	0.994	N	-1.91
rs397516435	17,7578263,G,C	R196G	D	0.001	Pro-Damg	1	D	-6.57
rs397516436	17,7578212,G,C	R213G	D	0.001	Pro-Damg	1	D	-6.55
rs397516436	17,7578212,G,T	R213R	T	1	Not found		N	0
rs483352695	17,7577545,T,A	M246L	T	0.081	Pro-Damg	0.969	D	-2.61
rs483352695	17,7577545,T,C	M246V	D	0.002	B	0.994	D	-3.72
rs483352695	17,7577545,T,G	M246L	T	0.081	Pro-Damg	0.969	D	-2.61
rs483352696	17,7577051,T,C	H296R	T	0.535	Pro-Damg	0	N	0.43
rs483352697	17,7578262,C,A	R196L	D	0	B	0.999	D	-6.57
rs483352697	17,7578262,C,G	R196P	D	0.001	Pos-Damg	1	D	-6.61
rs483352697	17,7578262,C,T	R196Q	D	0	B	0.995	D	-3.75
rs530941076	17,7578191,A,C	Y220D	D	0.001	Pro-Damg	0.999	D	-9.55
rs530941076	17,7578191,A,G	Y220H	T	0.061	Pro-Damg	1	D	-4.78
rs530941076	17,7578191,A,T	Y220N	D	0.001	Pro-Damg	0.999	D	-8.6
rs534447939	17,7579442,G,A	P82L	T	0.117	Pro-Damg	0.003	N	-1.77
rs534447939	17,7579442,G,C	P82R	T	0.078	Pro-Damg	0.458	N	-1.35
rs535274413	17,7579885,C,G	V10L	T	0.849	Pro-Damg	0	N	0.55
rs535274413	17,7579885,C,T	V10I	T	0.848	Pro-Damg	0.002	N	0.08
rs563378859	17,7578464,G,A	R156C	T	0.091	Pro-Damg	0.017	N	0.43
rs573154688	17,7574029,C,T	R333H	D	0.043	Pos-Damg	0.062	D	-2.78
rs587778718	17,7578277,G,A	P191L	D	0.002	Pos-Damg	0.996	D	-3.76
rs587778718	17,7578277,G,C	P191R	T	0.24	Pos-Damg	0.486	N	-1.7
rs587778718	17,7578277,G,T	P191H	D	0.002	Pos-Damg	1	D	-3.22
rs587778719	17,7578244,C,A	R202L	T	0.441	Pro-Damg	0	N	-0.67
rs587778719	17,7578244,C,G	R202P	D	0.048	Pro-Damg	0.387	D	-3
rs587778719	17,7578244,C,T	R202H	T	0.362	Pro-Damg	0.001	N	-1.08
rs587778720	17,7578211,C,A	R213L	D	0	Pro-Damg	1	D	-6.57
rs587778720	17,7578211,C,G	R213P	D	0	B	1	D	-6.57
rs587778720	17,7578211,C,T	R213Q	D	0.003	Pro-Damg	1	D	-3.75
rs587780068	17,7578458,G,A	R158C	D	0	Pro-Damg	1	D	-7.79
rs587780069	17,7578445,A,C	I162S	D	0	Pro-Damg	0.999	D	-5.12
rs587780070	17,7578395,G,A	H179Y	D	0	Pos-Damg	0.999	D	-5.81
rs587780070	17,7578395,G,C	H179D	D	0.001	Pro-Damg	0.994	D	-8.63
rs587780070	17,7578395,G,T	H179N	D	0	B	0.994	D	-6.75
rs587780071	17,7578269,G,A	L194F	D	0.026	Pro-Damg	1	D	-3.83
rs587780072	17,7578245,G,A	R202C	D	0.012	Pro-Damg	0.008	D	-2.87
rs587780072	17,7578245,G,C	R202G	D	0.049	Pro-Damg	0.043	D	-3.35
rs587780073	17,7577580,T,C	Y234C	D	0	Pro-Damg	1	D	-6.18
rs587780073	17,7577580,T,G	Y234S	D	0	Pro-Damg	0.993	D	-6.47
rs587780074	17,7577544,A,C	M246R	D	0	B	1	D	-5.75
rs587780074	17,7577544,A,G	M246T	D	0.003	B	0.999	D	-5.68
rs587780074	17,7577544,A,T	M246K	D	0	B	1	D	-5.75
rs587780075	17,7577138,C,G	R267P	D	0.001	B	1	D	-6.71
rs587780075	17,7577138,C,T	R267Q	D	0	B	1	D	-3.84
rs587780076	17,7577061,C,A	G293W	D	0.02	B	0.002	N	-1.62
rs587780076	17,7577061,C,T	G293R	T	0.61	Pro-Damg	0.016	N	0.43
rs587780728	17,7579542,C,G	D49H	D	0.017	B	0.998	N	-0.37
rs587780728	17,7579542,C,T	D49N	T	0.15	B	0.358	N	0.33
rs587780729	17,7578422,T,C	T170A	T	0.532	B	0	N	-0.56
rs587781277	17,7579892,A,C	D7E	T	0.499	B	0.059	N	-0.06
rs587781277	17,7579892,A,T	D7E	T	0.499	Pro-Damg	0.059	N	-0.06
rs587781288	17,7578508,C,A	C141F	D	0	Pos-Damg	1	D	-8.48
rs587781288	17,7578508,C,T	C141Y	D	0	B	1	D	-8.48
rs587781307	17,7579437,C,T	A84T	T	0.392	B	0.001	N	0.01
rs587781371	17,7579359,G,A	R110C	D	0.002	B	0.05	D	-3.87
rs587781371	17,7579359,G,C	R110G	D	0.022	B	0.59	D	-2.51
rs587781371	17,7579359,G,T	R110S	D	0.03	Pos-Damg	0.59	N	-0.89
rs587781386	17,7578207,A,C	H214Q	T	1	Pro-Damg	0.566	N	1
rs587781386	17,7578207,A,G	H214H	T	0.892	Not found		N	0
rs587781433	17,7577515,T,C	T256A	D	0.001	Pro-Damg	0.999	D	-4.7
rs587781433	17,7577515,T,G	T256P	D	0	B	1	D	-5.66
rs587781460	17,7579543,G,A	D48D	T	0.981	Not found		N	0
rs587781460	17,7579543,G,T	D48E	T	1	Pro-Damg	0	N	-0.31
rs587781495	17,7579323,C,T	V122M	D	0.009	Pro-Damg	0.978	N	-2.11
rs587781504	17,7579373,C,A	G105V	D	0	B	1	D	-8.28
rs587781504	17,7579373,C,T	G105D	D	0	Pro-Damg	0.999	D	-6.48
rs587781525	17,7577096,T,A	D281V	D	0	Pos-Damg	0.998	D	-8.61
rs587781525	17,7577096,T,C	D281G	D	0	B	1	D	-6.7
rs587781525	17,7577096,T,G	D281A	D	0	B	0.999	D	-7.66
rs587781589	17,7577586,A,C	I232S	D	0.001	Pro-Damg	0.98	D	-5.3
rs587781589	17,7577586,A,G	I232T	D	0.009	Pos-Damg	0.12	D	-4
rs587781642	17,7579350,A,C	F113V	D	0	B	1	D	-6.16
rs587781663	17,7573945,C,T	G361E	T	0.825	B	0	N	0.99
rs587781736	17,7572946,T,G	E388A	D	0.008	B	0.894	N	-1.92
rs587781767	17,7579562,T,C	D42G	T	0.095	B	0.003	N	-0.66
rs587781832	17,7579466,G,A	A74V	T	0.389	B	0.164	N	0.04
rs587781845	17,7578419,C,T	E171K	D	0.001	B	0.833	D	-3.62
rs587781858	17,7572989,C,A	G374C	D	0.001	Pos-Damg	0.992	N	-1.37
rs587781858	17,7572989,C,G	G374R	D	0.047	B	0.005	N	-1.05
rs587781858	17,7572989,C,T	G374S	D	0.009	B	0.611	N	-0.29
rs587781866	17,7579580,G,A	P36L	T	0.403	Pro-Damg	0.001	N	-0.16
rs587781866	17,7579580,G,T	P36Q	T	0.156	Pro-Damg	0.586	N	0.06
rs587781991	17,7578526,C,A	C135F	D	0.007	B	1	D	-9.93
rs587781991	17,7578526,C,T	C135Y	D	0.003	Pro-Damg	1	D	-9.94
rs587782006	17,7577079,C,T	E287K	T	0.126	B	0.022	N	-2.34
rs587782082	17,7577536,T,A	R249W	D	0	Pro-Damg	0.831	D	-7.83
rs587782082	17,7577536,T,C	R249G	D	0.001	Pos-Damg	0.998	D	-6.85
rs587782144	17,7578457,C,A	R158L	D	0	Pro-Damg	0.999	D	-6.82
rs587782144	17,7578457,C,G	R158P	D	0	B	1	D	-6.82
rs587782144	17,7578457,C,T	R158H	D	0	Pro-Damg	0.831	D	-4.87
rs587782148	17,7579431,C,T	A86T	T	0.349	Pro-Damg	0	N	0.58
rs587782160	17,7578539,T,A	N131Y	D	0.002	Pro-Damg	1	D	-5.16
rs587782177	17,7578205,C,A	S215I	D	0	B	1	D	-5.73
rs587782177	17,7578205,C,G	S215T	D	0	Pro-Damg	0.997	D	-2.87
rs587782177	17,7578205,C,T	S215N	D	0	Pro-Damg	1	D	-2.87
rs587782197	17,7578496,A,G	L145P	D	0.001	B	0.815	D	-4.08
rs587782197	17,7578496,A,T	L145Q	D	0.001	Pro-Damg	1	D	-3.69
rs587782237	17,7573955,C,T	E358K	T	0.103	B	0.008	N	-0.07
rs587782289	17,7577575,A,C	Y236D	D	0	Pos-Damg	0.995	D	-7.14
rs587782289	17,7577575,A,G	Y236H	D	0	Pos-Damg	0.982	D	-4.23
rs587782289	17,7577575,A,T	Y236N	D	0	Pro-Damg	0.995	D	-6.82
rs587782329	17,7577535,C,A	R249M	D	0	Pro-Damg	0.945	D	-5.87
rs587782329	17,7577535,C,G	R249T	D	0	Pro-Damg	0.998	D	-5.87
rs587782329	17,7577535,C,T	R249K	D	0.001	B	0.831	D	-2.94
rs587782391	17,7577031,T,C	S303G	T	0.488	Pro-Damg	0.024	N	0.62
rs587782423	17,7579470,C,T	V73M	T	0.23	Pro-Damg	0.007	N	-0.49
rs587782447	17,7579367,T,C	Y107C	D	0	Pro-Damg	0.534	D	-5.95
rs587782447	17,7579367,T,G	Y107S	D	0.001	Pro-Damg	0.669	D	-5.18
rs587782461	17,7579365,C,A	G108C	D	0.001	B	0.999	D	-4.43
rs587782461	17,7579365,C,G	G108R	D	0.006	B	0.5	D	-2.99
rs587782461	17,7579365,C,T	G108S	T	0.182	Pos-Damg	0.624	N	-1.62
rs587782529	17,7574018,G,A	R337C	D	0.001	B	0.696	D	-4.82
rs587782529	17,7574018,G,T	R337S	D	0.006	B	0.991	D	-2.57
rs587782596	17,7578389,G,A	R181C	D	0.005	B	0.183	N	-2.34
rs587782596	17,7578389,G,T	R181S	T	0.272	B	0.192	N	-1.03
rs587782620	17,7578503,C,A	V143L	T	0.089	B	0.54	N	-1.73
rs587782620	17,7578503,C,T	V143M	D	0.001	B	1	N	-2.28
rs587782646	17,7579894,C,G	D7H	D	0.002	B	0.998	N	-1.23
rs587782654	17,7577028,T,C	T304A	T	0.441	B	0	N	-0.75
rs587782664	17,7577570,C,A	M237I	D	0.007	B	1	D	-3.89
rs587782664	17,7577570,C,G	M237I	D	0.007	B	1	D	-3.89
rs587782664	17,7577570,C,T	M237I	D	0.007	Pos-Damg	1	D	-3.89
rs587782705	17,7578475,G,A	P152L	D	0	B	0.99	D	-9.54
rs587782705	17,7578475,G,C	P152R	D	0	Pos-Damg	1	D	-8.75
rs587782769	17,7579473,G,A	P72S	T	0.461	B	0.001	N	0.93
rs587782769	17,7579473,G,C	P72A	T	0.353	Pos-Damg	0	N	-0.02
rs587782769	17,7579473,G,T	P72T	T	0.125	Pro-Damg	0	N	0.05
rs587782776	17,7579516,G,A	D57D	T	1			N	0
rs587782776	17,7579516,G,T	D57E	T	0.114	B	0	N	-0.1
rs587782877	17,7579568,A,G	M40T	T	0.261	B	0.06	N	0.66
rs587783064	17,7572944,C,A	G389W	D	0.004	B	0.992	N	-1.62
rs587783064	17,7572944,C,T	G389R	T	0.253	Pro-Damg	0.047	N	0.47
rs672601296	17,7577052,G,A	H296Y	T	0.086	Pro-Damg	0.006	N	-0.77
rs730881993	17,7579581,G,A	P36S	T	0.646	Pro-Damg	0.002	N	0.46
rs730881994	17,7579421,G,A	P89L	D	0.023	B	0.001	N	-1.39
rs730881995	17,7579397,A,T	V97D	D	0	Pro-Damg	1	D	-4.82
rs730881996	17,7579343,T,C	H115R	D	0.002	Pro-Damg	0.026	N	0.66
rs730881997	17,7579317,A,C	C124G	T	0.074	Pos-Damg	0.519	D	-3.17
rs730881997	17,7579317,A,T	C124S	T	0.463	Pro-Damg	0.017	N	-1.88
rs730881999	17,7578550,G,A	S127F	D	0	Pro-Damg	1	D	-5.68
rs730881999	17,7578550,G,C	S127C	D	0	B	1	D	-4.74
rs730881999	17,7578550,G,T	S127Y	D	0	Pro-Damg	1	D	-5.68
rs730882000	17,7578455,C,G	A159P	D	0.001	Pro-Damg	1	D	-4.87
rs730882000	17,7578455,C,T	A159T	D	0.006	Pro-Damg	0.983	D	-3.89
rs730882001	17,7578437,G,T	Q165K	T	1	Pro-Damg	0	N	3.26
rs730882002	17,7578274,T,C	Q192R	D	0.004	B	0.794	N	-1.27
rs730882003	17,7578242,C,A	V203L	D	0.001	B	0	N	-0.97
rs730882003	17,7578242,C,G	V203L	D	0.001	Pro-Damg	0	N	-0.97
rs730882003	17,7578242,C,T	V203M	D	0	Pro-Damg	0.137	N	-0.81
rs730882004	17,7577572,T,C	M237V	D	0.001	B	0.999	D	-3.9
rs730882005	17,7577568,C,A	C238F	D	0	B	1	D	-10.74
rs730882005	17,7577568,C,G	C238S	D	0	B	1	D	-9.76
rs730882005	17,7577568,C,T	C238Y	D	0	B	1	D	-10.74
rs730882006	17,7577553,A,G	M243T	D	0.002	B	1	D	-4.13
rs730882007	17,7577530,T,G	I251L	D	0.001	B	0.951	N	-1.89
rs730882008	17,7577093,C,A	R282L	D	0	B	0.998	D	-6.7
rs730882008	17,7577093,C,G	R282P	D	0	B	1	D	-6.7
rs730882008	17,7577093,C,T	R282Q	D	0.002	Pos-Damg	1	D	-3.83
rs730882009	17,7572959,T,C	M384V	D	0.009	Pro-Damg	0.033	N	-0.83
rs730882023	17,7579398,C,A	V97F	D	0	Pos-Damg	1	D	-3.13
rs730882023	17,7579398,C,G	V97L	D	0.002	Pro-Damg	0.995	N	-2.04
rs730882023	17,7579398,C,T	V97I	T	0.339	B	0.995	N	-0.29
rs730882025	17,7578203,C,A	V216L	D	0.001	B	0.998	D	-2.86
rs730882025	17,7578203,C,G	V216L	D	0.001	Pos-Damg	0.998	D	-2.86
rs730882025	17,7578203,C,T	V216M	D	0	Pro-Damg	1	D	-2.86
rs730882026	17,7577574,T,C	Y236C	D	0	Pos-Damg	1	D	-6.16
rs730882026	17,7577574,T,G	Y236S	D	0	B	0.994	D	-6.16
rs730882027	17,7577529,A,C	I251S	D	0	Pro-Damg	1	D	-5.61
rs730882027	17,7577529,A,G	I251T	D	0.026	Pro-Damg	1	D	-4.53
rs730882027	17,7577529,A,T	I251N	D	0	B	1	D	-6.59
rs730882028	17,7574027,C,A	G334W	D	0	B	1	D	-6.95
rs730882028	17,7574027,C,G	G334R	D	0	Pro-Damg	1	D	-6.95
rs730882028	17,7574027,C,T	G334R	D	0	Pro-Damg	1	D	-6.95
rs745425759	17,7577505,T,A	D259V	D	0.021	B	0.537	N	-0.61
rs745425759	17,7577505,T,C	D259G	T	0.191	B	0.001	N	-1.1
rs745751553	17,7573940,T,C	R363G	T	0.055	Pro-Damg	0.003	D	-2.57
rs746504075	17,7577608,C,G	V225L	T	0.284	Pos-Damg	0	N	-0.95
rs746504075	17,7577608,C,T	V225I	D	0.046	Pro-Damg	0	N	-0.38
rs746601313	17,7577521,T,C	I254V	T	0.063	B	0.931	N	-0.98
rs747342068	17,7578536,T,C	K132E	D	0	Pro-Damg	1	D	-3.89
rs747342068	17,7578536,T,G	K132Q	D	0	B	0.999	D	-3.89
rs748891343	17,7577077,C,G	E287D	T	0.558	Pro-Damg	0	N	-0.03
rs749061599	17,7572974,G,A	R379C	T	0.162	B	0.002	N	-0.59
rs749061599	17,7572974,G,T	R379S	T	0.116	Pro-Damg	0.003	N	0.46
rs749361930	17,7576566,A,G	W338R	D	0	Not found		N	0.93
rs750031971	17,7576655,G,A	D332D	T	1	Not found		N	0
rs750031971	17,7576655,G,T	D332E	T	0.836	Not found		N	0.28
rs750578863	17,7577047,G,A	H297H	T	0.457	Not found		N	0
rs750578863	17,7577047,G,T	H297Q	T	0.516	Pro-Damg	0.002	N	0.95
rs750600586	17,7578517,G,A	A138V	D	0.003	Pro-Damg	0.984	D	-3.85
rs750600586	17,7578517,G,T	A138D	D	0	B	1	D	-5.67
rs751440465	17,7576905,G,A	S314F	T	0.072	B	0.715	N	-1.97
rs751477326	17,578400,G,A	P177L			B	0.998
rs751477326	17,7578400,G,C	P177R	D	0.001	B	0.882	D	-8.4
rs751713111	17,7577054,G,A	P295L	T	0.461	Pos-Damg	0	N	-0.27
rs751713111	17,7577054,G,C	P295R	T	0.142	B	0	N	-0.54
rs752142489	17,7573966,T,C	Q354R	T	0.369	Pos-Damg	0	N	-0.75
rs753085009	17,7579458,G,A	P77S	T	0.239	B	0	N	0.59
rs753085009	17,7579458,G,T	P77T	T	0.207	B	0	N	0.09
rs753660142	17,7577100,T,C	R280G	D	0	B	0.999	D	-6.7
rs753660142	17,7577100,T,G	R280R	T	1	Not found		N	0
rs755394212	17,7573967,G,T	Q354K	T	0.498	B	0	N	-0.29
rs756233241	17,7579481,G,A	A69V	T	0.218	B	0.001	N	-0.82
rs756233241	17,7579481,G,C	A69G	T	0.155	Pos-Damg	0.081	N	-0.48
rs756952434	17,7576541,G,A	S346L	D	0	Not found		N	1.99
rs757282628	17,7579886,G,A	S9S	T	1	Not found		N	0
rs757282628	17,7579886,G,C	S9R	D	0.03	Pro-Damg	0.944	N	-1
rs757282628	17,7579886,G,T	S9R	D	0.03	B	0.944	N	-1
rs758194998	17,7576544,G,A	S345L	D	0	Not found		N	-0.01
rs758781593	17,7578522,T,A	Q136H	D	0	B	1	D	-4.34
rs758781593	17,7578522,T,C	Q136Q	T	1	Not found		N	0
rs758781593	17,7578522,T,G	Q136H	D	0	B	1	D	-4.34
rs759728549	17,7579541,T,C	D49G	T	0.168	B	0.018	N	-0.22
rs760043106	17,7578265,A,C	I195S	D	0	B	1	D	-5.46
rs760043106	17,7578265,A,G	I195T	D	0	B	1	D	-4.51
rs760043106	17,7578265,A,T	I195N	D	0	B	1	D	-6.41
rs761303879	17,7576637,T,G	K338N	D	0.041	Not found		N	-1.02
rs762620193	17,7576903,A,T	S315T	T	0.428	B	0.002	N	-0.2
rs762846821	17,7578469,C,A	G154V	D	0	B	0.999	D	-8.55
rs762846821	17,7578469,C,T	G154D	D	0.039	B	0.83	D	-6.53
rs763098116	17,7577108,C,A	C277F	D	0	B	1	D	-10.53
rs763098116	17,7577108,C,G	C277S	D	0	B	0.999	D	-9.57
rs763098116	17,7577108,C,T	C277Y	D	0	B	1	D	-10.53
rs764011631	17,7572984,C,A	Q375H	D	0.029	B	0.892	N	-0.82
rs764011631	17,7572984,C,T	Q375Q	T	1	Pos-Damg	1	N	0
rs764146326	17,7577097,C,A	D281Y	D	0	B	0.963	D	-8.61
rs764146326	17,7577097,C,G	D281H	D	0	B	0.999	D	-6.7
rs764146326	17,7577097,C,T	D281N	D	0	B	1	D	-4.79
rs764342812	17,7577561,A,C	S240R	D	0	Not found		D	-4.88
rs764735889	17,7576897,G,T	Q317K	T	0.935	Pro-Damg	0.001	N	0.42
rs764851816	17,7576654,G,C	Q333E	T	0.06	Not found		N	-0.53
rs765848205	17,7577571,A,C	M237R	D	0	B	1	D	-5.85
rs765848205	17,7577571,A,G	M237T	D	0	B	1	D	-5.85
rs765848205	17,7577571,A,T	M237K	D	0	B	1	D	-5.85
rs766786605	17,7573961,C,G	G356R	T	0.295	B	0.014	N	0.88
rs766786605	17,7573961,C,T	G356R	T	0.295	B	0.014	N	0.88
rs767328513	17,7578476,G,A	P152S	D	0	Pos-Damg	1	D	-7.78
rs768046010	17,7573979,G,A	L350F	D	0.018	B	0.848	D	-3.19
rs768046010	17,7573979,G,C	L350V	D	0.025	B	0.999	N	-2.29
rs768803947	17,7573942,C,A	S362I	T	0.165	B	0.058	N	0.18
rs768803947	17,7573942,C,T	S362N	T	0.195	B	0.003	N	-0.24
rs769270327	17,7578537,G,T	N131K	T	0.507	B	0.986	N	-1.42
rs769884991	17,7579909,C,T	E2K	D	0.002	B	0.936	N	-0.66
rs769934890	17,7574030,G,A	R333C	D	0	B	0.999	D	-5.56
rs769934890	17,7574030,G,C	R333G	D	0.001	B	0.936	D	-4.92
rs770374782	17,7577070,G,A	R290C	D	0.001	B	0.986	D	-4.56
rs770374782	17,7577070,G,C	R290G	D	0.031	B	0.001	D	-3.57
rs770598448	17,7577149,A,G	N263N	T	0.665	Not found		N	0
rs770598448	17,7577149,A,T	N263K	T	0.476	B	0	N	0.26
rs771319678	17,7576568,C,T	R337Q	D	0.002	Not found		N	-1.25
rs771939956	17,7574023,C,T	R335H	D	0.016	B	0.409	D	-4.27
rs772354334	17,7578450,C,T	M160I	D	0.01	B	0.553	N	-1.91
rs772683278	17,7578467,T,C	T155A	T	0.913	B	0.003	N	0.74
rs772773208	17,7576900,G,A	P316S	T	0.222	B	0.021	N	-1.06
rs772773208	17,7576900,G,T	P316T	T	0.099	Pos-Damg	0.002	N	-0.84
rs773553186	17,7573954,T,A	E358V	T	0.101	Pro-Damg	0.188	N	0.36
rs774269719	17,7572980,T,A	T377S	T	0.537	Pro-Damg	0.003	N	-0.19
rs774269719	17,7572980,T,C	T377A	T	0.377	B	0	N	-0.46
rs774269719	17,7572980,T,G	T377P	T	0.438	B	0.002	N	2.84
rs774656101	17,7579532,T,C	Q52R	T	0.393	B	0.019	N	-0.89
rs776167460	17,7578371,C,G	G187R	D	0.012	Pos-Damg	0.956	N	-2.15
rs776167460	17,7578371,C,T	G187S	T	0.197	B	0.014	N	-0.94
rs779000871	17,7578421,G,A	T170M	D	0.001	B	0.404	D	-3.28
rs779000871	17,7578421,G,C	T170R	D	0.001	B	0.941	D	-3.16
rs779761818	17,7577512,G,A	L257L	T	1			N	0
rs779761818	17,7577512,G,C	L257V	D	0.001	B	0.997	D	-2.87
rs780442292	17,7578529,A,C	F134C	D	0	B	1	D	-6.11
rs781595324	17,7579899,T,C	Q5R	D	0.002	B	0.43	N	-0.64
rs781724995	17,7579346,A,G	L114S	T	0.22	B	0.947	N	0.7
rs781724995	17,7579346,A,T	L114*	NA	NA			NA	NA
rs786201057	17,7579313,G,A	T125M	D	0	B	1	D	-5.65
rs786201057	17,7579313,G,C	T125R	D	0	Pro-Damg	1	D	-5.64
rs786201057	17,7579313,G,T	T125K	D	0	Pro-Damg	1	D	-5.65
rs786201059	17,7577082,C,G	E286Q	D	0.001	B	0.999	D	-2.86
rs786201059	17,7577082,C,T	E286K	D	0.004	B	0.999	D	-3.83
rs786201419	17,7578498,C,A	Q144H	D	0.002	B	0.999	D	-3.59
rs786201419	17,7578498,C,T	Q144Q	T	1	Not found		N	0
rs786201592	17,7578188,C,T	E221K	D	0.001	B	0.963	D	-3.82
rs786201762	17,7577541,T,A	N247I	D	0	B	1	D	-8.82
rs786201762	17,7577541,T,C	N247S	D	0	B	0.996	D	-4.9
rs786201838	17,7578271,T,A	H193L	D	0	Pos-Damg	1	D	-10.42
rs786201838	17,7578271,T,C	H193R	D	0.006	Pos-Damg	1	D	-7.63
rs786201838	17,7578271,T,G	H193P	D	0.001	B	1	D	-9.42
rs786201968	17,7579587,G,C	P34A	T	0.095	B	0	N	-0.21
rs786201968	17,7579587,G,T	P34T	T	0.185	B	0	N	0.14
rs786202082	17,7577111,G,C	A276G	D	0	Pos-Damg	0.988	D	-3.83
rs786202082	17,7577111,G,T	A276D	D	0	Pos-Damg	0.999	D	-5.74
rs786202289	17,7579713,T,A	E28V	D	0.016	B	0.006	N	-0.51
rs786202561	17,7578511,G,T	T140N	D	0	B	0.998	D	-4.74
rs786202717	17,7579382,G,A	T102I	D	0.001	B	0.943	N	-2.21
rs786202752	17,7578466,G,C	T155S	T	0.76	B	0.001	N	0.54
rs786202752	17,7578466,G,T	T155N	D	0.005	B	0.963	N	-1.95
rs786202962	17,7578403,C,A	C176F	D	0.001	B	1	D	-10.71
rs786202962	17,7578403,C,T	C176Y	D	0.001	B	1	D	-10.71
rs786203064	17,7578494,A,C	W146G	T	0.109	B	0.361	N	-1.53
rs786203071	17,7578499,T,A	Q144L	T	0.086	B	0.67	D	-5.1
rs786203071	17,7578499,T,G	Q144P	D	0.002	B	0.999	D	-4.41
rs786203117	17,7577554,T,A	M243L	D	0.006	B	0.995	N	-1.89
rs786203117	17,7577554,T,C	M243V	T	0.514	Pro-Damg	0.999	N	-1.48
rs786203117	17,7577554,T,G	M243L	D	0.006	B	0.995	N	-1.89
rs786203298	17,7573949,C,A	G360W	T	0.083	Pos-Damg	0	N	-0.33
rs786203298	17,7573949,C,T	G360R	T	0.405	B	0.023	N	0.81
rs786203396	17,7577499,C,G	S261T	D	0.006	B	0.006	N	-1.19
rs786203436	17,7578443,A,C	Y163D	D	0	Pro-Damg	1	D	-9.59
rs786203436	17,7578443,A,G	Y163H	D	0.004	Pos-Damg	1	D	-4.82
rs786203436	17,7578443,A,T	Y163N	D	0	B	1	D	-8.65
rs786203938	17,7579905,T,C	E3G	D	0.002	B	0.983	N	-0.52
rs786204041	17,7578260,C,A	V197L	D	0.05	Pos-Damg	0.367	N	-2.23
rs786204041	17,7578260,C,G	V197L	D	0.05	B	0.367	N	-2.23
rs786204041	17,7578260,C,T	V197M	D	0.028	Pos-Damg	0.988	N	-2.22
rs786204145	17,7577578,T,A	N235Y	D	0.001	B	1	D	-6.18
rs786204227	17,7573007,G,A	H368Y	T	0.917	B	0	N	-0.23
rs786204227	17,7573007,G,C	H368D	T	0.115	B	0	N	-0.31
rs863224451	17,7577114,C,A	C275F	D	0	B	1	D	-10.53
rs863224451	17,7577114,C,G	C275S	D	0	Pro-Damg	0.999	D	-9.57
rs863224451	17,7577114,C,T	C275Y	D	0	B	1	D	-10.53
rs863224500	17,7576873,C,T	G325R	D	0.025	Pos-Damg	0.001	N	0.43
rs863224682	17,7572973,C,A	R379L	D	0.028	B	0.101	N	-0.96
rs863224682	17,7572973,C,T	R379H	T	0.061	Pro-Damg	0.004	N	-0.53
rs863224683	17,7578542,G,A	L130F	D	0.001	Pos-Damg	1	D	-3.79
rs863224683	17,7578542,G,C	L130V	D	0.04	Pos-Damg	0.998	D	-2.69
rs863224685	17,7577087,G,A	T284I	D	0.037	B	0.993	D	-3.63
rs863224686	17,7577034,C,G	G302R	T	0.203	B	0.007	N	-0.2
rs863224687	17,7576882,G,A	P322S	T	0.619	B	0.589	N	0.59
rs863224687	17,7576882,G,T	P322T	T	0.274	B	0.02	N	0.1
rs864622115	17,7578410,T,C	R174G	D	0.001	B	0.906	D	-5.26
rs864622237	17,7577581,A,C	Y234D	D	0	B	0.203	D	-7.74
rs864622237	17,7577581,A,G	Y234H	D	0	B	0.97	D	-4.01
rs864622237	17,7577581,A,T	Y234N	D	0	B	0.982	D	-6.76
rs866775781	17,7578534,C,A	K132N	D	0	Pos-Damg	1	D	-4.86
rs866775781	17,7578534,C,G	K132N	D	0	B	1	D	-4.86
rs867114783	17,7578427,T,C	H168R	D	0.008	Pro-Damg	0.865	D	-7.56
rs869312782	17,7579485,C,G	E68Q	T	0.484	Pro-Damg	0.009	N	-0.34
rs876658466	17,7578209,G,T	H214N	D	0.005	B	0.996	N	-2.03
rs876658468	17,7578272,G,A	H193Y	D	0	B	1	D	-5.74
rs876658468	17,7578272,G,C	H193D	D	0.001	Pos-Damg	1	D	-8.47
rs876658468	17,7578272,G,T	H193N	D	0	B	1	D	-6.69
rs876658527	17,7579454,G,C	A78G	T	0.195	B	0.177	N	-0.71
rs876658714	17,7577030,C,T	S303N	T	0.059	B	0.011	N	-0.39
rs876658876	17,7572994,T,C	K372R	T	0.066	B	0.187	N	-0.19
rs876658876	17,7572994,T,G	K372T	D	0.003	Pro-Damg	0.996	N	-1.3
rs876658902	17,7579500,C,T	A63T	T	0.207	B	0.001	N	0.36
rs876658916	17,7577502,G,T	S260Y	D	0.019	B	0.855	N	-2.17
rs876659415	17,7579890,G,A	P8L	T	1	B	0	N	0.34
rs876659459	17,7573928,T,C	S367G	D	0.034	Pro-Damg	0.001	N	-1
rs876659477	17,7577048,T,C	H297R	T	0.491	B	0	N	0.63
rs876659630	17,7579551,A,G	S46P	T	0.116	Pos-Damg	0.002	N	-1.02
rs876659675	17,7577517,A,C	I255S	D	0	B	1	D	-4.93
rs876659675	17,7577517,A,G	I255T	D	0.001	B	1	D	-3.93
rs876659675	17,7577517,A,T	I255N	D	0	Pos-Damg	1	D	-5.91
rs876659802	17,7577105,G,A	P278L	D	0	B	1	D	-9.57
rs876659802	17,7577105,G,C	P278R	D	0	Pro-Damg	1	D	-8.61
rs876659802	17,7577105,G,T	P278H	D	0	Pos-Damg	1	D	-8.61
rs876659913	17,7579855,A,G	S20P	T	0.124	B	0.054	N	-1.25
rs876660254	17,7578281,G,A	P190S	D	0.004	Pro-Damg	0.984	D	-3.25
rs876660254	17,7578281,G,T	P190T	D	0.002	Pos-Damg	0.866	D	-3.64
rs876660285	17,7573939,C,T	R363K	T	0.151	B	0.002	N	-0.41
rs876660333	17,7577123,A,C	V272G	T	0.155	Pro-Damg	1	D	-3.12
rs876660333	17,7577123,A,G	V272A	T	0.178	Pro-Damg	1	N	-1.84
rs876660333	17,7577123,A,T	V272E	D	0.003	Pro-Damg	1	D	-4.01
rs876660754	17,7578413,C,A	V173L	D	0	Pro-Damg	0.979	D	-2.92
rs876660754	17,7578413,C,T	V173M	D	0	Pro-Damg	0.997	D	-2.92
rs876660807	17,7577566,T,C	N239D	D	0.001	Pro-Damg	0.999	D	-4.54
rs876660821	17,7578393,A,C	H179Q	D	0	Pro-Damg	0.996	D	-7.66
rs876660821	17,7578393,A,G	H179H	T	1	Not found		N	0
rs876660821	17,7578393,A,T	H179Q	D	0	Pro-Damg	0.996	D	-7.66
rs876660825	17,7578280,G,A	P190L	D	0.001	Pos-Damg	0.676	D	-4.87
rs876660825	17,7578280,G,C	P190R	D	0.001	Pro-Damg	0.999	D	-4.11
rs876660829	17,7576916,G,C	N310K	T	0.593	B	0	N	0.18
rs876660829	17,7576916,G,T	N310K	T	0.593	B	0	N	0.18
rs878854064	17,7579902,G,A	P4L	D	0.002	Pos-Damg	0.713	N	-0.58
rs878854064	17,7579902,G,C	P4R	D	0.003	Pos-Damg	0.797	N	-0.34
rs878854065	17,7579475,G,C	P71R	D	0.027	B	0.042	N	-1.01
rs878854069	17,7579384,T,A	K101N	T	0.074	B	0.002	N	0.34
rs878854069	17,7579384,T,C	K101K	T	0.619	Not found		N	0
rs878854070	17,7579875,G,A	P13L	D	0	Pos-Damg	0.954	D	-3.89
rs878854070	17,7579875,G,C	P13R	D	0	Pro-Damg	1	D	-4.09
rs878854072	17,7578197,C,T	V218M	D	0	Pro-Damg	1	D	-2.57
rs878854074	17,7577528,G,A	I251I	T	1			N	0
rs878854074	17,7577528,G,C	I251M	D	0	Pro-Damg	1	D	-2.84
rs879253894	17,7578194,G,A	P219S	D	0.001	Pro-Damg	1	D	-7.29
rs879253911	17,7578392,C,T	E180K	D	0.006	Pro-Damg	0.999	D	-2.77
rs879253942	17,7577144,A,G	L265P	D	0	Pro-Damg	1	D	-6.5
rs879254066	17,7579553,A,G	L45P	D	0.037	B	0.005	N	0.15
rs879254233	17,7577583,T,C	H233R	D	0.01	Pos-Damg	0.923	N	-0.2
rs879254249	17,7578440,T,C	K164E	D	0.001	Pro-Damg	0.997	D	-3.86
rs886039483	17,7578554,A,C	Y126D	D	0	Pro-Damg	1	D	-9.2
rs886039483	17,7578554,A,T	Y126N	D	0	Pro-Damg	1	D	-8.32
rs886039484	17,7578206,T,C	S215G	D	0	Pro-Damg	1	D	-3.82
rs886039484	17,7578206,T,G	S215R	D	0	Pro-Damg	1	D	-4.78
rs922736614	17,7579717,G,A	P27S	D	0.026	B	0.097	N	-1.03
rs922736614	17,7579717,G,T	P27T	T	0.057	Pos-Damg	0.633	N	-1.03
rs927888647	17,7572949,G,C	T387R	T	0.562	B	0	N	-0.22
rs942158624	17,7578266,T,A	I195F	D	0.001	Pro-Damg	0.998	D	-3.6
rs967461896	17,7578404,A,C	C176G	D	0.001	Pro-Damg	0.997	D	-11.68
rs967461896	17,7578404,A,G	C176R	D	0	Pro-Damg	1	D	-11.68
rs967461896	17,7578404,A,T	C176S	D	0.005	Pro-Damg	0.998	D	-9.74
rs969930693	17,7576860,G,A	T329I	T	0.244	B	0.109	N	-2.15
rs970212462	17,7577604,C,A	G226V	D	0	Pos-Damg	0.777	D	-8.6
rs985033810	17,7577550,C,A	G244V	D	0	Pro-Damg	1	D	-8.8
rs985033810	17,7577550,C,G	G244A	D	0	Pro-Damg	1	D	-5.86
rs985033810	17,7577550,C,T	G244D	D	0	Pro-Damg	1	D	-6.84
rs989692988	17,7579341,A,C	S116A	D	0.025	Pos-Damg	0.885	N	-2.46
rs1011445550	17,7579709,G,C	N29K	T	0.218	B	0.001	N	-0.79
rs1019340046	17,7577543,C,T	M246I	D	0.005	Pro-Damg	0.969	D	-3.65
rs1046611742	17,7578487,T,G	D148A	T	0.428	B	0	N	0.02
rs1048095040	17,7577021,C,T	R306Q	D	0.024	Pos-Damg	0.926	N	-2.22
rs1057280220	17,7578533,T,C	M133V	D	0.025	B	0	N	-0.99
rs1057519747	17,7578412,A,C	V173G	D	0	Pro-Damg	1	D	-6.82
rs1057519747	17,7578412,A,G	V173A	D	0	Pro-Damg	1	D	-3.9
rs1057519747	17,7578412,A,T	V173E	D	0	Pro-Damg	1	D	-5.85
rs1057519975	17,7578527,A,C	C135G	D	0	Pro-Damg	1	D	-11
rs1057519975	17,7578527,A,G	C135R	D	0	Pro-Damg	1	D	-10.99
rs1057519975	17,7578527,A,T	C135S	D	0	Pro-Damg	1	D	-9.12
rs1057519976	17,7578525,G,A	C135C	T	1	Not found		N	0
rs1057519976	17,7578525,G,C	C135W	D	0.006	Pro-Damg	1	D	-10.08
rs1057519977	17,7578507,G,C	C141W	D	0	Pro-Damg	1	D	-8.62
rs1057519978	17,7578509,A,C	C141G	D	0.001	Pro-Damg	0.999	D	-8.97
rs1057519978	17,7578509,A,G	C141R	D	0	Pro-Damg	1	D	-9.01
rs1057519978	17,7578509,A,T	C141S	T	0.111	Pro-Damg	0.999	D	-6.67
rs1057519980	17,7578402,G,C	C176W	D	0.004	Pro-Damg	1	D	-10.71
rs1057519981	17,7577569,A,C	C238G	D	0	Pro-Damg	1	D	-11.71
rs1057519981	17,7577569,A,G	C238R	D	0	Pro-Damg	1	D	-11.71
rs1057519981	17,7577569,A,T	C238S	D	0	Pro-Damg	1	D	-9.76
rs1057519982	17,7577557,A,C	C242G	D	0.001	Pro-Damg	1	D	-11.71
rs1057519982	17,7577557,A,G	C242R	D	0	Pro-Damg	1	D	-11.72
rs1057519982	17,7577557,A,T	C242S	D	0.004	Pro-Damg	1	D	-9.76
rs1057519983	17,7577115,A,G	C275R	D	0	Pro-Damg	1	D	-11.49
rs1057519984	17,7577095,G,A	D281D	T	1	Not found		N	0
rs1057519984	17,7577095,G,C	D281E	D	0	Pro-Damg	0.995	D	-3.83
rs1057519984	17,7577095,G,T	D281E	D	0	Pro-Damg	0.995	D	-3.83
rs1057519985	17,7577081,T,A	E286V	D	0	Pro-Damg	0.999	D	-6.53
rs1057519985	17,7577081,T,C	E286G	D	0	Pro-Damg	1	D	-6.6
rs1057519985	17,7577081,T,G	E286A	D	0	Pro-Damg	0.998	D	-5.69
rs1057519986	17,7577129,A,C	F270C	D	0	Pro-Damg	1	D	-7.15
rs1057519986	17,7577129,A,G	F270S	D	0	Pro-Damg	1	D	-7.22
rs1057519987	17,7577128,A,C	F270L	D	0.048	Pro-Damg	1	D	-5.14
rs1057519988	17,7577130,A,C	F270V	T	0.093	Pro-Damg	1	D	-6.03
rs1057519988	17,7577130,A,G	F270L	D	0.048	Pro-Damg	1	D	-5.14
rs1057519988	17,7577130,A,T	F270I	D	0.002	Pro-Damg	1	D	-5.14
rs1057519989	17,7577551,C,A	G244C	D	0	Pro-Damg	1	D	-8.8
rs1057519989	17,7577551,C,G	G244R	D	0	Pro-Damg	1	D	-7.82
rs1057519989	17,7577551,C,T	G244S	D	0	Pro-Damg	1	D	-5.86
rs1057519990	17,7577142,C,G	G266R	D	0	Pro-Damg	1	D	-7.58
rs1057519990	17,7577142,C,T	G266R	D	0	Pro-Damg	1	D	-7.58
rs1057519991	17,7578394,T,A	H179L	D	0.005	B	0.333	D	-10.43
rs1057519991	17,7578394,T,C	H179R	D	0	Pro-Damg	0.995	D	-7.66
rs1057519991	17,7578394,T,G	H179P	D	0.001	B	0.274	D	-9.54
rs1057519992	17,7578208,T,A	H214L	D	0.005	Pro-Damg	0.997	D	-4.52
rs1057519992	17,7578208,T,C	H214R	D	0.006	Pro-Damg	0.994	N	-1.66
rs1057519992	17,7578208,T,G	H214P	D	0.009	Pro-Damg	0.999	D	-3.57
rs1057519994	17,7578264,G,C	I195M	D	0.049	Pos-Damg	0.908	N	-2.42
rs1057519994	17,7578264,G,T	I195I	T	1	Not found		N	0
rs1057519995	17,7577518,T,A	I255F	T	0.133	Pro-Damg	0.998	D	-2.65
rs1057519996	17,7578535,T,A	K132M	D	0	Pro-Damg	0.992	D	-5.83
rs1057519996	17,7578535,T,C	K132R	D	0	Pro-Damg	1	D	-2.92
rs1057519996	17,7578535,T,G	K132T	D	0	Pro-Damg	1	D	-5.83
rs1057519997	17,7579355,A,C	L111R	D	0	Pro-Damg	1	D	-4.86
rs1057519997	17,7579355,A,G	L111P	D	0	Pro-Damg	1	D	-5.11
rs1057519997	17,7579355,A,T	L111Q	D	0	Pro-Damg	1	D	-4.54
rs1057519998	17,7578268,A,C	L194R	D	0.003	Pro-Damg	1	D	-5.73
rs1057519998	17,7578268,A,G	L194P	D	0	Pro-Damg	1	D	-6.7
rs1057519998	17,7578268,A,T	L194H	D	0	Pro-Damg	1	D	-6.69
rs1057519999	17,7577565,T,C	N239S	D	0.001	Pro-Damg	0.98	D	-4.47
rs1057519999	17,7577565,T,G	N239T	D	0.002	Pro-Damg	0.998	D	-5.38
rs1057520000	17,7578478,G,C	P151R	D	0	Pro-Damg	0.999	D	-8.07
rs1057520000	17,7578478,G,T	P151H	D	0.003	Pos-Damg	0.948	D	-8.1
rs1057520001	17,7578204,A,C	S215R	D	0	Pro-Damg	1	D	-4.78
rs1057520001	17,7578204,A,G	S215S	T	1	Not found		N	0
rs1057520002	17,7577560,A,C	S241A	D	0	Pro-Damg	0.986	D	-2.93
rs1057520002	17,7577560,A,G	S241P	D	0	Pro-Damg	1	D	-4.88
rs1057520003	17,7579314,T,G	T125P	D	0.002	Pro-Damg	1	D	-5.65
rs1057520004	17,7578202,A,C	V216G	D	0.001	Pro-Damg	1	D	-6.67
rs1057520004	17,7578202,A,T	V216E	D	0	Pro-Damg	1	D	-5.72
rs1057520005	17,7577118,C,A	V274F	D	0	B	0.209	D	-4
rs1057520005	17,7577118,C,G	V274L	D	0.003	B	0.087	N	-2.09
rs1057520006	17,7577117,A,C	V274G	D	0	Pro-Damg	0.97	D	-6.7
rs1057520006	17,7577117,A,G	V274A	D	0	Pos-Damg	0.829	D	-3.82
rs1057520006	17,7577117,A,T	V274D	D	0	Pro-Damg	1	D	-6.31
rs1057520007	17,7578235,T,A	Y205F	D	0.041	Pro-Damg	0.995	D	-3.83
rs1057520007	17,7578235,T,C	Y205C	D	0	Pro-Damg	1	D	-8.61
rs1057520007	17,7578235,T,G	Y205S	D	0.005	Pro-Damg	0.974	D	-8.6
rs1057520008	17,7578236,A,C	Y205D	D	0.001	Pro-Damg	0.999	D	-9.56
rs1057520008	17,7578236,A,G	Y205H	D	0.003	Pos-Damg	0.725	D	-4.77
rs1057520008	17,7578236,A,T	Y205N	D	0.001	Pro-Damg	0.999	D	-8.6
rs1057522275	17,7577564,G,A	N239N	T	1	Not found		N	0
rs1057522275	17,7577564,G,C	N239K	D	0.001	Pro-Damg	1	D	-5.44
rs1057523496	17,7579362,A,C	F109V	D	0.001	Pro-Damg	1	D	-5.79
rs1060501190	17,7579555,C,T	M44I	T	0.375	B	0.001	N	-0.32
rs1060501191	17,7577127,C,T	E271K	D	0.001	Pro-Damg	1	D	-3.8
rs1060501193	17,7573985,A,C	L348V	D	0.001	Pro-Damg	1	D	-2.68
rs1060501195	17,7579374,C,G	G105R	D	0	Pro-Damg	1	D	-7.37
rs1060501195	17,7579374,C,T	G105S	D	0.007	Pos-Damg	0.921	D	-5.58
rs1060501196	17,7572958,A,C	M384R	D	0.001	Pos-Damg	0.458	N	-1.66
rs1060501196	17,7572958,A,G	M384T	D	0.002	B	0.015	N	-1.31
rs1060501198	17,7578218,T,C	T211A	D	0.001	Pos-Damg	0.583	D	-4.45
rs1060501198	17,7578218,T,G	T211P	D	0	Pro-Damg	0.984	D	-5.46
rs1060501199	17,7576895,C,A	Q317H	T	0.121	Pos-Damg	0.836	N	-1.18
rs1060501199	17,7576895,C,T	Q317Q	T	0.691	Not found		N	0
rs1060501200	17,7578221,T,A	N210Y	T	1	B	0.09	N	-0.92
rs1060501201	17,7577508,T,C	E258G	D	0.007	Pro-Damg	1	D	-6.34
rs1060501201	17,7577508,T,G	E258A	D	0.001	Pro-Damg	1	D	-5.64
rs1060501202	17,7577033,C,T	G302E	T	0.189	B	0.017	N	0.15
rs1060501203	17,7578185,G,A	P222S	T	0.107	B	0.009	D	-4.64
rs1060501204	17,7579449,G,A	P80S	T	0.136	B	0.031	N	-0.1
rs1060501206	17,7578374,C,T	D186N	T	0.371	Pos-Damg	0.651	N	-1.21
rs1060501208	17,7579876,G,A	P13S	D	0	Pro-Damg	1	D	-3.39
rs1060501209	17,7578379,T,C	D184G	D	0.047	B	0.006	D	-3.01
rs1060501210	17,7579493,C,G	R65T	T	0.599	B	0	N	0.55
rs1060501211	17,7579584,A,T	L35M	T	0.134	B	0.205	N	-0.17
rs1064793603	17,7577595,C,G	C229S	T	0.237	B	0.039	N	-2.18
rs1064793603	17,7577595,C,T	C229Y	T	0.886	B	0.015	N	0.52
rs1064793881	17,7577102,C,T	G279E	D	0	Pro-Damg	1	D	-7.65
rs1064794141	17,7579334,G,A	T118I	D	0	Pro-Damg	1	D	-5.13
rs1064794311	17,7577532,G,A	P250L	D	0.001	Pro-Damg	1	D	-9.55
rs1064794312	17,7577596,A,G	C229R	T	0.18	Pos-Damg	0.943	D	-3.16
rs1064794810	17,7576876,C,A	D324Y	D	0	Pro-Damg	1	D	-4.6
rs1064794810	17,7576876,C,G	D324H	D	0.013	Pro-Damg	1	N	-2.38
rs1064794810	17,7576876,C,T	D324N	D	0.019	Pro-Damg	1	N	-2.49
rs1064795056	17,7576854,T,C	Q331R	T	0.267	B	0.011	N	-1.71
rs1064795139	17,7578531,C,T	M133I	D	0.002	B	0	N	-0.14
rs1064795203	17,7578398,G,C	H178D	D	0.003	Pro-Damg	1	D	-5.5
rs1064795203	17,7578398,G,T	H178N	T	0.512	Pro-Damg	1	N	-2.47
rs1064795369	17,7577109,A,C	C277G	D	0	Pos-Damg	0.758	D	-11.49
rs1064795369	17,7577109,A,G	C277R	D	0	Pro-Damg	1	D	-11.49
rs1064795691	17,7578448,G,T	A161D	D	0.004	Pro-Damg	1	D	-3.61
rs1064795766	17,7578215,A,T	F212I	T	0.074	B	0.028	N	-0.86
rs1064795841	17,7578289,C,T	G187D	T	0.162	B	0.017	N	-0.43
rs1064795860	17,7578473,G,A	P153S	T	0.056	B	0.056	N	-2.47
rs1064796257	17,7578384,G,C	C182W	D	0.015	Pro-Damg	0.981	N	-2.46
rs1064796401	17,7574014,A,C	F338C	D	0	Pro-Damg	0.998	D	-5
rs1064796401	17,7574014,A,G	F338S	D	0	Pro-Damg	0.981	D	-5.01
rs1064796681	17,7578409,C,T	R174K	T	0.782	B	0	N	0.19
rs1064796722	17,7579361,A,C	F109C	D	0	Pro-Damg	1	D	-6.83
rs1064796722	17,7579361,A,G	F109S	D	0.002	Pro-Damg	1	D	-6.93
rs1131691006	17,7577055,G,A	P295S	T	0.544	B	0	N	-0.17
rs1131691007	17,7578488,C,A	D148Y	D	0.016	Pos-Damg	0.859	N	-1.97
rs1131691007	17,7578488,C,T	D148N	T	0.281	B	0	N	0.35
rs1131691013	17,7578541,A,G	L130P	D	0	Pro-Damg	1	D	-6.62
rs1131691013	17,7578541,A,T	L130H	D	0	Pro-Damg	1	D	-6.65
rs1131691021	17,7578415,A,C	V172G	D	0	Pro-Damg	1	D	-6.47
rs1131691021	17,7578415,A,G	V172A	D	0.032	Pro-Damg	0.978	D	-3.5
rs1131691023	17,7578460,A,G	V157A	D	0.001	Pro-Damg	0.994	D	-3.17
rs1131691023	17,7578460,A,T	V157D	D	0	Pro-Damg	1	D	-5.74
rs1131691025	17,7577153,C,A	G262V	D	0	Pro-Damg	0.999	D	-7.92
rs1131691026	17,7578492,C,A	W146C	D	0.023	Pro-Damg	0.979	N	-1.21
rs1131691028	17,7578178,T,C	E224G	D	0.001	Pos-Damg	0.947	D	-4.26
rs1131691028	17,7578178,T,G	E224A	D	0.001	Pos-Damg	0.606	D	-3.31
rs1131691029	17,7577112,C,G	A276P	D	0	Pos-Damg	0.909	D	-4.79
rs1131691029	17,7577112,C,T	A276T	D	0	Pos-Damg	0.921	D	-3.83
rs1131691034	17,7578438,C,G	K164N	D	0.001	Pro-Damg	1	D	-4.82
rs1131691034	17,7578438,C,T	K164K	T	1	Not found		N	0
rs1131691037	17,7578538,T,A	N131I	D	0	Pro-Damg	1	D	-6.06
rs1131691043	17,7578416,C,A	V172F	D	0	Pro-Damg	1	D	-4.63
rs1131691043	17,7578416,C,T	V172I	D	0.039	Pro-Damg	0.986	N	-0.89
rs1159579789	17,7576896,T,C	Q317R	T	0.516	B	0.105	N	-0.32
rs1192921623	17,7572932,C,A	D393Y	D	0	Pro-Damg	1	D	-2.86
rs1192921623	17,7572932,C,G	D393H	D	0	Pro-Damg	1	N	-2.25
rs1192921623	17,7572932,C,T	D393N	D	0.001	Pro-Damg	0.998	N	-1.19
rs1204379654	17,7577088,T,A	T284S	T	0.079	Pos-Damg	0.91	N	-1.88
rs1204379654	17,7577088,T,G	T284P	D	0.001	Pro-Damg	1	D	-3.88
rs1210700121	17,7579412,G,A	P92L	D	0.001	B	0.07	N	-1.78
rs1212996409	17,7578515,T,C	K139E	D	0.001	Pro-Damg	0.999	D	-3.66
rs1237829645	17,7574011,T,A	E339V	D	0	Pro-Damg	0.979	D	-5.64
rs1237829645	17,7574011,T,C	E339G	D	0.001	Pro-Damg	0.959	D	-5.54
rs1245723119	17,7579394,G,A	P98L	D	0	Pro-Damg	1	D	-7.86
rs1287887419	17,7573943,T,A	S362C	T	0.21	Pro-Damg	0.986	N	-0.36
rs1289241865	17,7573005,G,A	H368H	T	1	Not found		N	0
rs1289241865	17,7573005,G,C	H368Q	T	0.19	B	0	N	0.72
rs1289241865	17,7573005,G,T	H368Q	T	0.19	B	0	N	0.72
rs1319163924	17,7578430,T,C	Q167R	D	0	B	0.078	N	-2.17
rs1319163924	17,7578430,T,G	Q167P	D	0.001	B	0.408	D	-3.18
rs1322947350	17,7579586,G,A	P34L	D	0.005	B	0	N	-0.7
rs1322947350	17,7579586,G,C	P34R	D	0.009	B	0.306	N	-0.9
rs1330865474	17,7577520,A,C	I254S	D	0	Pro-Damg	1	D	-5.88
rs1353016807	17,7579571,G,A	A39V	T	0.163	B	0.003	N	-0.34
rs1373046761	17,7579386,T,C	K101E	T	0.122	B	0.003	N	-0.05
rs1373046761	17,7579386,T,G	K101Q	D	0.011	B	0.235	N	-0.33
rs1418778734	17,7579884,A,C	V10G	D	0.001	B	0.25	N	-1.11
rs1420675064	17,7578193,G,A	P219L	D	0.001	Pro-Damg	0.999	D	-8.99
rs1423803759	17,7579353,C,T	G112S	T	0.725	Pos-Damg	0.67	N	0.91
rs1429743956	17,7578224,T,C	R209G	T	0.248	B	0	N	-0.38
rs1438095083	17,7578545,C,A	A129S	T	0.733	B	0	N	0.09
rs1438095083	17,7578545,C,T	A129T	T	0.567	B	0	N	0.07
rs1457582183	17,7576926,G,A	A307V	D	0.041	B	0.015	N	-1.64
rs1457582183	17,7576926,G,C	A307G	T	0.224	Pos-Damg	0.474	N	-0.77
rs1464727668	17,7578226,T,A	D208V	D	0	Pro-Damg	1	D	-8.2
rs1464727668	17,7578226,T,C	D208G	D	0.001	Pro-Damg	0.998	D	-6.29
rs1482497533	17,7579878,G,A	P12L	T	1	B	0.003	N	0.77
rs1482497533	17,7579878,G,C	P12R	T	0.082	Pro-Damg	0.981	N	-0.49
rs1482497533	17,7579878,G,T	P12H	D	0.037	Pro-Damg	0.998	N	-0.79
rs1555524094	17,7572956,A,G	F385L	T	0.299	B	0	N	0.42
rs1555524130	17,7572976,G,C	S378C	D	0.007	Pro-Damg	0.997	N	-1.26
rs1555524151	17,7572982,G,A	S376F	D	0.001	Pos-Damg	0.574	N	-1.22
rs1555524361	17,7573946,C,G	G361R	T	0.448	B	0.007	N	1.06
rs1555524382	17,7573963,G,A	A355V	D	0.011	B	0.343	N	-0.93
rs1555524394	17,7573973,C,A	D352Y	D	0	Pro-Damg	1	D	-3.13
rs1555524396	17,7573975,T,C	K351R	T	0.294	Pos-Damg	0.633	N	-0.59
rs1555524406	17,7573989,C,G	E346D	T	0.505	B	0.017	N	-0.37
rs1555524406	17,7573989,C,T	E346E	T	1	Not found		N	0
rs1555524470	17,7574031,G,A	I332I	T	0.853	Not found		N	0
rs1555524470	17,7574031,G,T	I332I	T	0.853	Not found		N	0
rs1555524975	17,7576893,G,A	P318L	D	0.016	B	0.152	N	-1.07
rs1555524979	17,7576899,G,A	P316L	D	0.013	B	0.446	N	-2.46
rs1555525007	17,7576915,T,G	N311H	T	0.093	B	0	N	-1.3
rs1555525012	17,7576921,G,A	P309S	T	0.296	B	0.002	N	0.18
rs1555525067	17,7577036,G,A	P301L	D	0.028	B	0	N	-2.15
rs1555525126	17,7577067,T,C	K291E	T	0.141	Pos-Damg	0.946	N	-1.66
rs1555525154	17,7577073,G,A	L289F	T	1	B	0	N	1.57
rs1555525154	17,7577073,G,C	L289V	D	0.037	B	0	N	-0.36
rs1555525248	17,7577103,C,T	G279R	D	0	Pro-Damg	1	D	-7.66
rs1555525279	17,7577113,A,C	C275W	D	0	Pro-Damg	1	D	-10.53
rs1555525353	17,7577147,A,G	L264P	D	0.001	B	0.034	D	-4.26
rs1555525465	17,7577523,G,T	T253N	D	0.001	Pro-Damg	1	D	-3.9
rs1555525562	17,7577587,T,G	I232L	D	0.008	B	0.006	N	-1.89
rs1555525564	17,7577589,G,A	T231I	D	0.001	Pro-Damg	0.996	D	-5.76
rs1555525707	17,7578179,C,T	E224K	D	0.001	Pos-Damg	0.588	N	-1.4
rs1555525743	17,7578196,A,C	V218G	D	0	Pro-Damg	1	D	-6.55
rs1555525804	17,7578232,A,G	L206S	T	0.078	B	0.001	N	-2.07
rs1555525857	17,7578253,C,A	G199V	D	0.003	Pro-Damg	1	D	-8
rs1555525857	17,7578253,C,T	G199E	D	0	Pro-Damg	0.989	D	-7.13
rs1555525921	17,7578284,C,A	A189S	T	0.055	Pro-Damg	0.976	N	-0.93
rs1555525970	17,7578382,G,A	S183L	T	0.201	B	0.024	N	-1.69
rs1555526001	17,7578396,G,A	H178H	T	1	Not found		N	0
rs1555526001	17,7578396,G,T	H178Q	D	0.001	Pro-Damg	1	D	-5.25
rs1555526004	17,7578397,T,G	H178P	D	0.001	Pro-Damg	1	D	-7.2
rs1555526101	17,7578433,G,A	S166L	T	0.156	B	0.022	D	-3.51
rs1555526131	17,7578454,G,A	A159V	D	0	Pro-Damg	0.957	D	-3.9
rs1555526214	17,7578484,G,A	S149F	D	0.024	B	0.02	D	-2.91
rs1555526214	17,7578484,G,C	S149C	D	0.005	Pos-Damg	0.952	D	-2.62
rs1555526226	17,7578491,C,T	V147I	D	0.006	Pos-Damg	0.693	N	-0.78
rs1555526241	17,7578502,A,C	V143G	D	0	Pro-Damg	1	D	-6.73
rs1555526241	17,7578502,A,G	V143A	D	0.003	Pro-Damg	0.998	D	-3.81
rs1555526268	17,7578524,G,C	Q136E	D	0.001	Pro-Damg	0.996	D	-2.66
rs1555526327	17,7578548,G,T	P128T	T	0.281	B	0.379	D	-3.32
rs1555526335	17,7578553,T,C	Y126C	D	0	Pro-Damg	1	D	-8.26
rs1555526486	17,7579319,G,A	T123I	D	0.001	Pro-Damg	0.961	D	-5.4
rs1555526506	17,7579332,C,G	A119P	D	0.001	Pro-Damg	1	D	-4.41
rs1555526518	17,7579338,C,T	G117R	D	0.002	Pro-Damg	1	D	-4.24
rs1555526532	17,7579344,G,T	H115N	T	0.051	B	0	N	0.09
rs1555526581	17,7579369,G,C	S106R	T	0.078	B	0.086	N	-1.17
rs1555526589	17,7579380,A,G	Y103H	D	0.03	Pos-Damg	0.486	D	-3.93
rs1555526625	17,7579418,G,A	S90F	T	0.058	B	0.429	N	0
rs1555526631	17,7579424,G,A	A88V	T	0.258	B	0.058	N	-0.8
rs1555526664	17,7579443,G,C	P82A	T	0.068	B	0.001	N	-1.21
rs1555526673	17,7579455,C,T	A78T	T	0.417	B	0.001	N	0.41
rs1555526709	17,7579487,G,T	P67Q	D	0.027	B	0.014	N	0.02
rs1555526711	17,7579489,C,T	M66I	T	0.392	B	0.003	N	-0.44
rs1555526721	17,7579494,T,C	R65G	T	0.477	B	0	N	0.23
rs1555526721	17,7579494,T,G	R65R	T	0.826	Not found		N	0
rs1555526742	17,7579527,A,G	F54L	T	0.881	B	0	N	-0.3
rs1555526789	17,7579566,C,T	D41N	T	0.258	B	0.006	N	0.08
rs1555526832	17,7579589,G,A	S33F	T	0.067	B	0.005	N	0.03
rs1555526832	17,7579589,G,T	S33Y	T	0.051	Pos-Damg	0.558	N	-0.45
rs1555526933	17,7579716,G,A	P27L	D	0.005	B	0.011	N	-1.32
rs1555526933	17,7579716,G,C	P27R	D	0.004	Pos-Damg	0.924	N	-1.54
rs1555527015	17,7579887,C,T	S9N	T	0.293	B	0.003	N	-0.45
rs1555527017	17,7579888,T,G	S9R	D	0.03	Pos-Damg	0.87	N	-1
rs1567540133	17,7572936,G,C	D391E	D	0	Pro-Damg	0.988	N	-1.38
rs1567540504	17,7572991,T,C	K373R	T	0.161	B	0.074	N	-0.17
rs1567541711	17,7573936,G,A	A364V	T	0.055	B	0.194	N	-0.24
rs1567541856	17,7573958,T,C	K357E	T	0.248	B	0.006	N	-0.23
rs1567541975	17,7573982,C,G	E349Q	D	0.026	Pro-Damg	0.999	N	-2.42
rs1567542019	17,7573991,C,T	E346K	D	0.002	Pro-Damg	0.979	D	-2.89
rs1567545268	17,7576550,A,T	I343K	D	0.006	Not found		N	0.65
rs1567547687	17,7577098,T,G	R280S	D	0	Pro-Damg	0.984	D	-5.74
rs1567548929	17,7577506,C,A	D259Y	D	0.025	B	0.03	N	-1.89
rs1567549584	17,7577563,T,C	S240G	T	0.063	Pro-Damg	1	D	-3.91
rs1567549584	17,7577563,T,G	S240R	D	0	Pro-Damg	1	D	-4.88
rs1567551121	17,7578187,T,G	E221A	D	0	Pos-Damg	0.876	D	-5.73
rs1567551903	17,7578259,A,C	V197G	D	0	Pro-Damg	1	D	-6.28
rs1567551903	17,7578259,A,T	V197E	D	0	Pro-Damg	0.999	D	-5.39
rs1567553114	17,7578424,A,C	M169R	D	0	B	0.015	D	-4.16
rs1567554121	17,7578513,C,A	K139N	D	0.004	Pro-Damg	0.966	D	-4.6
rs1567554216	17,7578523,T,G	Q136P	D	0	Pro-Damg	1	D	-5.44
rs1567555667	17,7579349,A,C	F113C	D	0	Pro-Damg	1	D	-7.13
rs1567555667	17,7579349,A,G	F113S	D	0	Pro-Damg	1	D	-7.07
rs1567555883	17,7579370,C,A	S106I	D	0.028	B	0.031	N	-2.38
rs1567555968	17,7579383,T,A	T102S	D	0.007	B	0.14	N	0.48
rs1567556019	17,7579391,G,A	S99F	D	0.001	Pro-Damg	0.999	D	-3.77
rs1567556019	17,7579391,G,C	S99C	D	0.001	Pro-Damg	0.999	D	-3.09
rs1567556231	17,7579425,C,G	A88P	T	0.264	B	0.006	N	0.79
rs1567556386	17,7579445,G,A	T81I	T	0.2	B	0.025	N	-1.02
rs1567556576	17,7579476,G,A	P71S	T	0.265	B	0.004	N	0.68
rs1567556576	17,7579476,G,C	P71A	T	0.53	B	0	N	0.16
rs1567556594	17,7579478,G,A	A70V	T	0.194	B	0.031	N	0
rs1567556594	17,7579478,G,C	A70G	T	0.241	B	0	N	-1.23
rs1567556618	17,7579482,C,T	A69T	T	0.154	B	0.003	N	0.13
rs1567556923	17,7579535,T,C	E51G	T	0.217	B	0.031	N	-0.72
rs1567557177	17,7579577,G,A	S37F	D	0.003	Pos-Damg	0.813	N	-0.82
rs1567558112	17,7579873,G,C	L14V	D	0.002	Pro-Damg	0.973	N	-1.11
rs1597345232	17,7572941,G,T	P390T	D	0.017	Pos-Damg	0.462	N	-0.54
rs1597345314	17,7572952,T,C	K386R	D	0	Pro-Damg	0.999	N	-0.98
rs1597345344	17,7572957,C,T	M384I	D	0.048	B	0.002	N	-0.62
rs1597345549	17,7572979,G,A	T377I	D	0.043	B	0.007	N	-0.95
rs1597349035	17,7573974,C,A	K351N	T	0.072	Pos-Damg	0.924	N	-1.16
rs1597349147	17,7573988,C,T	A347T	D	0.003	Pro-Damg	0.988	N	-1.34
rs1597349348	17,7574008,A,T	M340K	D	0.013	Pos-Damg	0.924	D	-3.61
rs1597359130	17,7576855,G,T	Q331K	T	0.593	B	0.001	N	-1.42
rs1597359140	17,7576857,A,G	L330P	D	0	Pro-Damg	1	D	-5.19
rs1597359175	17,7576863,A,G	F328S	D	0.003	Pro-Damg	0.971	D	-5.31
rs1597359353	17,7576878,A,G	L323P	T	0.289	B	0.009	N	0.68
rs1597359691	17,7576918,T,C	N310D	T	0.312	B	0	N	-0.46
rs1597362155	17,7577133,T,G	S269R	D	0.025	Pro-Damg	0.999	D	-3.07
rs1597362182	17,7577136,T,A	N268Y	D	0.002	Pro-Damg	1	N	-2.33
rs1597362366	17,7577148,G,T	L264I	D	0.006	B	0.066	N	0.51
rs1597362411	17,7577150,T,C	N263S	T	0.054	B	0	N	-0.26
rs1597364185	17,7577524,T,C	T253A	D	0.033	Pro-Damg	0.997	D	-3.05
rs1597365543	17,7577605,C,T	G226S	D	0.001	Pos-Damg	0.639	D	-5.73
rs1597368376	17,7578227,C,G	D208H	D	0.013	Pro-Damg	0.994	D	-5.92
rs1597368504	17,7578241,A,T	V203E	D	0.001	B	0.006	N	-0.97
rs1597368777	17,7578270,A,T	H193Q	D	0	Pro-Damg	1	D	-7.64
rs1597370799	17,7578472,G,A	P153L	T	0.056	B	0.001	D	-4.26
rs1597371187	17,7578506,G,A	P142S	D	0	Pro-Damg	1	D	-7.49
rs1597371253	17,7578512,T,C	T140A	D	0.001	B	0.43	D	-4.7
rs1597371657	17,7578547,G,A	P128L	D	0.004	Pro-Damg	0.977	D	-5.5
rs1597371694	17,7578551,A,T	S127T	D	0	Pro-Damg	0.997	D	-2.84
rs1597374015	17,7579395,G,A	P98S	D	0	Pro-Damg	1	D	-6.71
rs1597374210	17,7579422,G,T	P89T	T	0.574	B	0	N	-0.29
rs1597374264	17,7579430,G,A	A86V	D	0.039	B	0.087	N	-0.63
rs1597374438	17,7579451,G,C	A79G	T	0.176	B	0.002	N	-0.85
rs1597374797	17,7579504,A,T	D61E	T	0.535	B	0.001	N	-0.31
rs1597374820	17,7579508,G,A	P60L	T	0.056	Pos-Damg	0.831	N	0.58
rs1597374828	17,7579511,C,T	G59D	T	0.065	B	0	N	-0.36
rs1597375038	17,7579547,G,C	P47R	D	0.024	Pos-Damg	0.933	N	-0.27
rs1597375058	17,7579550,G,T	S46Y	T	0.19	B	0.002	N	-0.44
rs1597375092	17,7579554,G,C	L45V	T	0.119	B	0.44	N	-0.33
rs1597375116	17,7579560,A,T	L43M	T	0.111	B	0.376	N	-0.15
rs1597375159	17,7579569,T,C	M40V	T	0.749	B	0	N	-0.24
rs1597375899	17,7579711,T,C	N29D	T	0.282	B	0.003	N	0.54
rs1597376439	17,7579854,G,A	S20L	D	0.026	Pos-Damg	0.924	N	-1.94
rs1597376489	17,7579865,C,G	Q16H	D	0.001	Pro-Damg	1	N	-2.17
rs1597376589	17,7579891,G,T	P8T	T	0.639	B	0.013	N	-0.08
rs72661117	17,7578380,C,T	D184N	T	0.349	B	0.008	N	0.57
rs80184930	17,7572977,A,G	S378P	D	0.046	B	0.002	N	0.24
rs111897235	17,7592141,G,A	A59T	D	0.014	B	0.007	N	-0.59
rs140594263	17,7592544,C,T	A145V	T	0.503	B	0.002	N	-0.58
rs140694361	17,7591998,C,T	P11L	T	0.147	B	0.033	N	-1.88
rs141850830	17,7592222.C.T	P86S			B	0.079
rs144238223	17,7592289,A,C	E108A	T	0.249	B	0.103	N	-1.33
rs144238223	17,7592289,A,G	E108G	T	0.124	B	0.004	N	-1.64
rs147226406	17,7592543,G,A	A145T	T	0.405	B	0	N	-0.18
rs147226406	17,7592543,G,C	A145P	T	0.203	B	0.431	N	-0.62
rs147226406	17,7592543,G,T	A145S	T	0.408	B	0.002	N	0.43
rs148728256	17,7592316,A,C	E117A	T	0.265	B	0.001	N	-1.2
rs150282629	17,7592012,T,G	S16A	T	0.291	B	0.001	N	-0.75
rs369386615	17,7592187,C,A	S74Y	D	0.006	Pos-Damg	0.948	N	-1.48
rs369563538	17,7592555,A,T	S149C	T	0.066	B	0.003	N	-1.74
rs372152816	17,7592231,T,A	L89M	T	0.11	B	0.002	N	-0.18
rs372152816	17,7592231,T,C	L89L	T	1	Not found		N	0
rs375573770	17,7574000,C,G	E343Q	D	0.045	B	0.238	N	-0.26
rs376125064	17,7592120,C,T	R52W	D	0.003	Pro-Damg	0.988	N	-1.26
rs554392556	17,7592246,G,A	E94K	T	0.096	B	0.027	N	-1.25
rs571153185	17,7592567,C,G	L153V	T	0.345	B	0.001	N	0.18
rs571153185	17,7592567,C,T	L153L	T	0.471	Not found		N	0
rs730882024	17,7578246,C,A	L201F	T	0.302	B	0.016	N	-0.83
rs745658108	17,7592352,T,C	M129T	T	0.418	B	0	N	-0.77
rs746530698	17,7592151,C,A	A62D	D	0.042	B	0.164	N	-0.82
rs746794861	17,7592579,C,T	L157F	D	0.033	Pos-Damg	0.826	N	-1.61
rs747435394	17,7592216,G,C	G84R	T	0.466	B	0.435	N	-0.53
rs747435394	17,7592216,G,T	G84C	D	0.048	B	0.004	N	-1.02
rs749106865	17,7592249,G,A	E95K	T	0.212	B	0	N	-0.92
rs749150541	17,7573927,C,T	S367N	T	0.064	B	0.003	N	-0.38
rs750056345	17,7592562,C,G	S151C	T	0.072	B	0.117	N	-1.57
rs750219808	17,7592052,C,A	A29D	T	0.228	B	0.003	N	-1.03
rs750598622	17,7592291,G,T	A109S	T	0.587	B	0.024	N	-0.19
rs750794543	17,7592198,C,A	P78T	T	0.058	B	0.002	N	-1.74
rs751932334	17,7592303,C,G	L113V	T	1	B	0.119	N	-0.09
rs752687945	17,7591980,A,G	E5G	D	0	B	0.009	N	-1.32
rs753206220	17,7592395,C,G	D143E	T	0.893	B	0.002	N	-0.29
rs753461311	17,7592556,G,A	S149N	T	0.693	B	0.001	N	0.17
rs753461311	17,7592556,G,C	S149T	T	0.208	B	0.156	N	-1.23
rs753919854	17,7592190,T,G	L75R	T	0.302	B	0.003	N	-0.63
rs753969788	17,7592111,G,A	D49N	D	0	B	0.07	N	-1.04
rs754332870	17,7579558,C,G	L43F	T	0.077	Pos-Damg	0.911	N	-0.22
rs755238756	17,7579337,C,G	G117A	D	0.002	Pro-Damg	0.994	D	-2.62
rs755238756	17,7579337,C,T	G117E	D	0.002	Pro-Damg	0.989	D	-3.82
rs755625682	17,7592324,G,A	G120R	T	0.559	B	0	N	-0.5
rs756847009	17,7579563,C,T	D42N	T	0.2	B	0.003	N	0.22
rs757516049	17,7592193,C,G	S76C	D	0.006	B	0.012	N	-0.65
rs757516049	17,7592193,C,T	S76F	D	0.008	Pos-Damg	0.736	N	-0.9
rs758707736	17,7592199,C,G	P78R	D	0.024	B	0.379	N	-2.18
rs759428765	17,7592271,C,T	T102I	T	0.285	B	0	N	-1.66
rs760086957	17,7592040,C,A	P25H	D	0.022	B	0	N	-1.39
rs760086957	17,7592040,C,T	P25L	T	1	B	0	N	-1.06
rs762717799	17,7592125,G,T	L53F	T	0.19	B	0.054	N	-0.17
rs763211473	17,7592375,G,A	A137T	T	0.32	B	0.008	N	-1.03
rs763426446	17,7573957,T,C	K357R	T	0.264	B	0.013	N	-0.41
rs764037927	17,7592183,G,A	V73I	T	0.5	B	0.039	N	-0.27
rs764681311	17,7592552,T,A	Y148N	T	0.054	Pro-Damg	0.998	D	-4.08
rs764681311	17,7592552,T,G	Y148D	D	0.005	Pro-Damg	0.994	D	-4.58
rs765073967	17,7592051,G,A	A29T	T	0.065	B	0.064	N	-0.66
rs765444563	17,7592196,C,T	T77I	T	0.514	B	0.001	N	-0.96
rs765462600	17,7592290,A,C	E108D	T	0.317	B	0.347	N	-0.52
rs766422100	17,7592171,G,A	E69K	D	0.024	B	0.295	N	-0.97
rs766610610	17,7592381,G,A	E139K	T	0.192	B	0.068	N	-1.02
rs766695794	17,7592301,G,A	S112N	T	0.13	B	0.01	N	-0.44
rs767462997	17,7592275,C,A	S103R	T	0.221	Pos-Damg	0.622	N	-1.62
rs767462997	17,7592275,C,G	S103R	T	0.221	Pos-Damg	0.622	N	-1.62
rs767921886	17,7592393,G,A	D143N	T	0.536	B	0	N	-0.81
rs768364856	17,7592043,C,T	S26F	D	0	B	0.011	N	-1.08
rs769637437	17,7592240,C,G	R92G	T	0.206	B	0	N	-0.69
rs770992500	17,7592606,A,C	T166P	D	0.045	Pos-Damg	0.784	N	-1.66
rs771911772	17,7592356,A,C	E130D	T	0.068	Pos-Damg	0.956	N	-1.23
rs772549847	17,7592019,A,G	Q18R	T	0.089	B	0	N	-0.51
rs773199225	17,7592169,G,A	R68Q	T	0.643	B	0	N	0.5
rs773992093	17,7592315,G,A	E117K	T	0.398	B	0.255	N	-0.83
rs774058987	17,7592351,A,G	M129V	T	1	B	0	N	-0.32
rs774466254	17,7592612,C,G	P168A	T	0.18	B	0.065	N	-1.5
rs774466254	17,7592612,C,T	P168S	T	0.338	B	0.01	N	-0.9
rs775043934	17,7592036,C,A	H24N	T	0.421	B	0.005	N	-0.6
rs775043934	17,7592036,C,T	H24Y	T	0.73	B	0.142	N	-0.93
rs775352941	17,7592360,A,G	T132A	T	0.194	B	0.01	N	-0.65
rs777588420	17,7592327,C,G	P121A	T	0.232	B	0.03	N	-2.14
rs777588420	17,7592327,C,T	P121S	T	0.087	B	0.03	N	-1.94
rs779196500	17,7578505,G,A	P142L	D	0.013	Pro-Damg	0.998	D	-9.17
rs779303064	17,7592118,C,T	P51L	T	0.072	B	0.001	N	-1.09
rs779431250	17,7592001,A,C	D12A	D	0	Pos-Damg	0.734	N	-1.66
rs779875361	17,7592576,T,C	F156L	T	0.838	B	0	N	0.21
rs780617002	17,7592225,A,C	S87R	T	0.335	B	0.001	N	-1.42
rs781041136	17,7592589,C,T	S160F	T	0.075	Pro-Damg	0.996	N	-1.56
rs781490101	17,7577066,T,C	K291R	D	0.001	Pos-Damg	0.916	N	-2.12
rs781719919	17,7592318,G,A	A118T	T	0.587	B	0	N	-0.28
rs781719919	17,7592318,G,T	A118S	T	0.73	B	0.01	N	-0.44
rs867179605	17,7591967,A,G	M1V	D	0	Pos-Damg	0.924	N	-0.8
rs868524511	17,7592135,C,T	P57S	T	0.136	B	0.005	N	-1.27
rs868590738	17,7578278,G,A	P191S	D	0.005	Pos-Damg	0.803	N	-2.09
rs879235949	17,7576651,T,A	T334S	T	0.285			N	1.3
rs899021678	17,7592160,A,C	Q65P	D	0.01	B	0.001	N	-0.91
rs899021678	17,7592160,A,G	Q65R	T	0.179	B	0.001	N	-0.73
rs904934289	17,7592346,A,G	K127R	T	0.102	B	0.057	N	-0.59
rs909643864	17,7577039,G,A	P300L	D	0.006	B	0.194	N	-2.07
rs909643864	17,7577039,G,T	P300H	D	0.003	Pro-Damg	0.975	N	-1.26
rs923100890	17,7578230,C,T	D207N	D	0.001	B	0.009	D	-2.76
rs937718476	17,7592628,A,G	K173R	T	0.097	Pos-Damg	0.906	N	-1.8
rs942160394	17,7592304,T,C	L113P	T	0.206	B	0	N	-0.67
rs976099760	17,7592174,G,T	G70W	D	0.002	Pro-Damg	0.997	N	-1.65
rs993079710	17,7576562,C,T	C339Y	D	0.005			N	2.34
rs1000256867	17,7576868,T,A	E326D	T	0.158	Pos-Damg	0.932	N	-1.08
rs1000256867	17,7576868,T,G	E326D	T	0.158	Pos-Damg	0.932	N	-1.08
rs1026522487	17,7592178,A,G	D71G	T	0.422	B	0	N	-2.24
rs1034121350	17,7592088,T,C	M41T	T	0.121	B	0.001	N	-0.69
rs1043993272	17,7592319,C,G	A118G	T	0.398	B	0	N	-0.6
rs1043993272	17,7592319,C,T	A118V	T	0.318	B	0.052	N	-0.37
rs1045842881	17,7591987,A,C	Q7H	T	0.131	B	0	N	-0.52
rs1045842881	17,7591987,A,G	Q7Q	T	0.41			N	0
rs1156897458	17,7592397,C,T	T144I	T	0.14	B	0.014	N	-1.51
rs1157427821	17,7573964,C,T	A355T	T	0.154	B	0.003	N	-0.31
rs1162035408	17,7592072,G,A	A36T	T	1	B	0	N	-0.45
rs1162205194	17,7592302,C,A	S112R	T	0.137	Pos-Damg	0.563	N	-1
rs1171157288	17,7592154,T,G	V63G	D	0.009	B	0.001	N	-1.25
s1174089272	17,7592597,G,C	E163Q	T	0.052	Pro-Damg	1	N	-1.31
rs1177881399	17,7576875,T,C	D324G	D	0.006	Pro-Damg	1	D	-3.27
rs1199893366	17,7578286,A,G	L188P	T	0.281	B	0.007	N	-0.79
rs1210571334	17,7592030,C,T	P22S	D	0.029	B	0	N	-1.04
rs1213207387	17,7592573,C,G	R155G	D	0.035	Pos-Damg	0.678	D	-2.91
rs1214755830	17,7592339,T,C	S125P	T	0.394	B	0	N	-1.08
rs1215102009	17,7592109,G,C	G48A	T	0.343	B	0.001	N	0.01
rs1223693877	17,7576581,G,T	L333I	D	0.011			N	-0.67
rs1228971083	17,7592145,G,T	G60V	T	0.097	B	0.001	N	-1.33
rs1235781676	17,7579460,G,T	A76E	T	0.832	B	0.001	N	0.88
rs1236942884	17,7592631,G,T	G174V	D	0.002	Pro-Damg	1	D	-8.17
rs1237722021	17,7579512,C,A	G59C	T	0.12	B	0.005	N	-1.02
rs1244279335	17,7592010,C,T	P15L	D	0.017	B	0.015	N	-2.03
rs1248929393	17,7592138,G,C	V58L	T	0.169	B	0	N	-0.76
rs1257126093	17,7592588,T,C	S160P	D	0.028	Pro-Damg	0.996	D	-2.52
rs1258056859	17,7592117,C,T	P51S	T	0.221	B	0.005	N	-0.36
rs1260903787	17,7578238,T,C	E204G	D	0.003	Pos-Damg	0.502	D	-3.9
rs1267664694	17,7592020,G,C	Q18H	T	0.068	B	0.41	N	-0.7
rs1281325154	17,7592574,G,A	R155Q	T	0.313	B	0.059	N	-0.5
rs1281325154	17,7592574,G,C	R155P	D	0.039	Pos-Damg	0.938	N	-1.42
rs1281325154	17,7592574,G,T	R155L	T	0.077	B	0.033	N	-1.78
rs1286563734	17,7574026,C,T	G334E	D	0	Pro-Damg	1	D	-6.95
rs1286670100	17,7592189,C,T	L75F	T	0.182	Pos-Damg	0.578	N	-0.61
rs1287779338	17,7592233,G,C	L89F	T	0.094	B	0.077	N	-0.89
rs1295280145	17,7592286,A,C	E107A	D	0.012	B	0.103	N	-1.13
rs1303096608	17,7592384,G,A	D140N	T	0.15	Pos-Damg	0.627	N	-0.95
rs1305324490	17,7577056,C,G	E294D	T	0.263	B	0.013	N	-1.09
rs1318273946	17,7592331,A,G	E122G	T	0.066	Pos-Damg	0.915	D	-2.9
rs1327193044	17,7592102,G,A	E46K	T	0.713	B	0.185	N	-0.56
rs1345486472	17,7592181,C,G	P72R	T	0.133	B	0.002	N	-1.24
rs1348830744	17,7592292,C,A	A109E	T	0.833	B	0.024	N	-0.63
rs1356004172	17,7579903,G,T	P4T	D	0.037	B	0.006	N	0
rs1357147493	17,7579897,A,G	S6P	D	0.031	Pos-Damg	0.931	N	-1.2
rs1358040970	17,7592073,C,A	A36E	D	0.015	B	0.019	N	-0.51
rs1358040970	17,7592073,C,T	A36V	D	0.027	B	0.102	N	-0.5
rs1358493187	17,7592015,G,A	D17N	T	0.178	B	0.148	N	-0.79
rs1364870783	17,7592147,T,G	S61A	T	0.596	B	0.139	N	-0.55
rs1365861429	17,7592621,T,C	F171L	D	0.012	Pro-Damg	0.983	D	-4.55
rs1366844171	17,7592394,A,G	D143G	T	0.321	B	0.029	N	-1.79
rs1367492395	17,7576907,G,T	S313R	D	0.039	Pos-Damg	0.76	N	-2.04
rs1378529086	17,7592150,G,C	A62P	T	0.062	Pos-Damg	0.894	N	0.02
rs1387092550	17,7592390,G,C	G142R	D	0.047	Pro-Damg	0.987	N	-1.19
rs1390502714	17,7579352,C,G	G112A	T	0.193	Pos-Damg	0.67	N	0.15
rs1395826004	17,7592081,G,A	E39K	D	0.011	B	0.002	N	-0.78
rs1397372864	17:7576547,T,C	N344S	T	0.115	Not found		N	-1.04
rs1404688767	17,7576553,A,T	L342Q	D	0.004	Not found		N	1.94
rs1417767625	17,7592325,G,T	G120V	T	0.322	B	0	N	-0.05
rs1431903108	17,7592217,G,C	G84A	T	0.793	B	0.043	N	-0.51
rs1432281680	17,7576879,G,A	L323L	T	0.376	Not found		N	0
rs1432281680	17,7576879,G,C	L323V	T	0.295	B	0.037	N	0.21
rs1442824382	17,7579517,T,C	D57G	D	0.044	B	0	N	-0.61
rs1443516115	17,7592607,C,T	T166I	D	0.032	Pos-Damg	0.642	N	-1.98
rs1449086769	17,7592100,C,T	P45L	T	0.203	B	0	N	-1.04
rs1452189221	17,7577542,T,C	N247D	D	0	Pro-Damg	0.998	D	-4.9
rs1453167097	17,7578490,A,C	V147G	D	0	Pro-Damg	0.999	D	-6.22
rs1460793472	17,7579505,T,C	D61G	T	0.075	B	0.001	N	-1.18
rs1463466382	17,7592021,G,T	D19Y	D	0.044	B	0.104	N	-1.21
rs1463722976	17,7574007,C,A	M340I	T	0.473	B	0.011	N	-0.45
rs1470442329	17,7592582,A,G	S158G	T	0.315	Pos-Damg	0.664	N	-1.72
rs1473287374	17,7592142,C,T	A59V	T	0.092	B	0.001	N	-0.54
rs1482243521	17,7592204,G,A	E80K	D	0.03	B	0.002	N	-1.07
rs1483922249	17,7573951,G,A	P359L	T	0.071	B	0	N	0.38
rs1485252109	17,7592594,T,C	S162P	D	0.04	Pro-Damg	0.99	N	-2.33
rs1487238438	17,7592276,C,T	L104F	T	0.245	B	0.001	N	-0.68
rs1490931437	17,7576578,G,A	L334F	T	0.143	Not found		N	0.03
rs1555524885	17,7576580,A,T	L333Q	T	0.062	Not found		N	1.35
rs1567555626	17,7579345,C,G	L114F	T	0.084	Pos-Damg	0.877	N	-1.34
rs1567571420	17,7592617,G,C	E169D	T	0.134	B	0.238	N	-0.75
rs1597345617	17,7572983,A,G	S376P	D	0.009	B	0	N	0.44
rs1597365411	17,7577590,T,G	T231P	D	0	Pro-Damg	0.991	D	-5.75
rs1597365431	17,7577593,T,G	T230P	D	0.001	Pro-Damg	0.998	D	-5.4
rs1597374238	17,7579428,G,C	P87A	T	0.2	Pos-Damg	0.63	N	0.15
rs1597403299	17,7592115,C,T	P50L	D	0.034	B	0.002	N	-0.7
rs1597404533	17,7592578,T,G	F156L	T	0.838	B	0	N	0.21
rs1597404668	17,7592610,A,G	Q167R	T	0.612	B	0.001	N	-0.53
