# Supplementary material for: Pathogenic genetic variants from highly connected cancer susceptibility genes confer the loss of structural stability
Source: Sci Rep. 2021 Sep 28;11:19264. doi: 10.1038/s41598-021-98547-y (PMC8479081; doi:10.1038/s41598-021-98547-y)
Supplement: Supplementary file 1 — Supplementary Information. [file 41598_2021_98547_MOESM1_ESM.zip › Supplementary files-5-8-21/Supplementary file 4.xlsx]

## Sheet: Sheet1
Here, D=Deleterious, N=Neutral
RS ID	Mutation position	PhD-SNP	PANTHER	SNPs&GO	SNAP2	PredictSNP
rs16941	E1038V	D	N	N	D	D
rs16941	E1038G	N	N	N	D	D
rs16941	E1038A	N	N	N	D	N
rs16942	K1183I	N	N	N	D	D
rs1799950	Q356R	N	N	N	D	N
rs1799966	S1613C	N	D	N	D	D
rs1800062	K38N	D	N	N	D	D
rs1800709	R841W	N	D	N	D	N
rs2227945	S1140R	N	N	N	D	N
rs4986852	S1040T	N	N	N	D	N
rs8176153	G275S	D	N	D	D	N
rs28897672	C61R	D	D	D	D	D
rs28897676	R496S	N	N	N	N	N
rs28897680	Q687P	N	D	N	D	D
rs28897681	D695Y	D	D	N	D	D
rs28897682	N810Y	D	D	D	D	D
rs28897683	T826K	D	N	N	D	D
rs28897684	E842G	N	D	N	D	D
rs28897691	D1546Y	D	D	N	D	D
rs28897696	A1708V	D	D	D	D	D
rs28897696	A1708E	D	D	D	D	D
rs28897698	V1809F	D	D	D	D	D
rs41286290	P334L	D	D	N	D	N
rs41286290	P334H	D	D	D	D	D
rs41286294	L512F	D	D	N	D	D
rs41286294	L512V	D	D	N	D	D
rs41286300	R866C	D	D	D	D	D
rs41293445	E1071K	D	N	N	D	D
rs41293449	K1109N	D	N	N	D	D
rs41293451	F1231L	D	N	N	D	D
rs41293459	R1699L	D	D	D	D	D
rs41293459	R1699P	D	D	D	D	D
rs41293459	R1699Q	D	D	D	D	D
rs41293461	W1718L	D	D	D	D	D
rs41293463	M1775R	D	D	D	D	D
rs41293463	M1775K	D	D	D	D	D
rs45444999	S1715I	D	D	D	D	D
rs45444999	S1715N	D	D	D	D	D
rs45553935	V1736G	D	D	D	D	D
rs45553935	V1736A	D	D	D	D	D
rs45553935	V1736D	D	D	D	D	D
rs55688530	S186F	D	D	D	D	D
rs55688530	S186Y	D	D	D	D	D
rs55725337	G1201R	D	D	D	N	N
rs55746541	Q804H	N	D	N	N	N
rs55767801	S308C	D	D	N	D	D
rs55767801	S308G	N	N	N	D	D
rs55770810	R1699W	D	D	D	D	D
rs55808233	M1783T	D	D	D	D	D
rs55816927	V162M	D	N	N	D	N
rs55851803	C64S	D	D	D	D	D
rs55851803	C64Y	D	D	D	D	D
rs55874646	S316G	N	N	N	D	D
rs55914168	S784L	D	N	N	D	D
rs55971303	P142H	N	N	N	D	N
rs55975699	D232Y	D	D	N	D	D
rs56012641	N550H	N	N	N	D	D
rs56039126	A622G	D	D	N	D	D
rs56046357	F461L	D	D	D	N	D
rs56055578	Y130F	D	N	N	D	N
rs56055578	Y130C	D	D	D	D	D
rs56056711	D369N	D	N	N	D	D
rs56100707	P514L	D	D	D	D	D
rs56128296	I379M	D	D	D	D	D
rs56187033	Y179C	D	D	N	D	D
rs56214134	Q1200H	D	N	N	D	N
rs56336919	V1181F	N	N	N	D	N
rs62625285	G160R	D	N	N	D	D
rs62625299	E255D	D	N	N	N	D
rs62625300	F461L	D	D	D	N	D
rs62625301	T464I	D	N	N	D	D
rs62625303	Q491E	D	N	N	N	N
rs62625304	K503R	N	N	N	D	D
rs62625308	R1203G	N	N	N	D	N
rs80187739	D1692Y	D	D	D	D	D
rs80187739	D1692H	D	D	D	D	D
rs80356849	Q1846H	D	N	N	D	D
rs80356859	I591T	N	N	N	D	N
rs80356860	G1706A	D	D	D	D	D
rs80356860	G1706E	D	D	D	D	D
rs80356861	E300D	D	N	N	D	D
rs80356865	D245V	D	D	N	D	D
rs80356867	D1123Y	D	D	D	D	D
rs80356869	E761A	N	N	N	D	N
rs80356871	S1377R	N	D	N	D	D
rs80356875	E720K	D	N	N	D	N
rs80356877	K309T	D	N	N	D	D
rs80356878	F958I	D	N	N	D	D
rs80356880	T37R	D	D	D	D	D
rs80356880	T37K	D	D	D	D	D
rs80356887	P1126L	D	N	N	D	D
rs80356892	Y856H	D	N	N	D	D
rs80356897	S157P	D	D	N	D	D
rs80356898	Q563E	N	N	N	D	N
rs80356899	G1048V	N	N	N	N	N
rs80356899	G1048A	N	N	N	D	D
rs80356899	G1048D	N	N	N	D	D
rs80356901	V1088D	D	N	N	D	D
rs80356902	P633T	D	N	N	D	D
rs80356905	F1761C	D	D	D	D	D
rs80356905	F1761S	D	D	D	D	D
rs80356906	D1557Y	D	D	N	D	D
rs80356906	D1557H	D	D	N	D	D
rs80356907	E649Q	D	N	N	D	D
rs80356911	R866H	D	D	D	D	D
rs80356913	R71M	D	D	D	D	D
rs80356914	W1837C	D	D	D	D	D
rs80356915	E445Q	N	N	N	D	D
rs80356916	L1404P	D	D	D	D	D
rs80356922	Q1144H	N	N	N	N	D
rs80356923	E1214K	N	D	N	N	D
rs80356924	M297K	D	N	N	D	D
rs80356929	M18R	D	D	D	D	D
rs80356937	G1738R	D	D	D	D	D
rs80356938	S1651F	N	D	N	D	D
rs80356939	S578F	N	N	N	D	D
rs80356939	S578Y	D	N	N	D	D
rs80356942	E1836K	D	N	D	D	D
rs80356944	T1196I	N	N	N	N	N
rs80356944	T1196K	D	N	N	N	D
rs80356945	Q780E	D	N	N	D	D
rs80356945	Q780K	D	N	N	D	D
rs80356950	E624K	D	N	N	D	D
rs80356959	W1837G	D	D	D	D	D
rs80356959	W1837R	D	D	D	D	D
rs80356960	P1491S	N	N	N	N	N
rs80356960	P1491T	N	N	N	D	N
rs80356961	D345Y	D	D	D	D	D
rs80356962	W1837S	D	D	D	D	D
rs80356964	R466W	D	D	N	D	D
rs80356964	R466G	D	N	N	D	D
rs80356967	S72R	D	D	N	D	D
rs80356971	L1133S	D	D	N	D	N
rs80356976	N376S	D	D	N	N	D
rs80356980	G559D	N	N	N	D	N
rs80356983	S632N	D	N	N	D	N
rs80356994	R7C	N	N	N	D	D
rs80356996	L1854P	D	D	D	D	D
rs80357000	I31M	N	N	N	N	D
rs80357003	S864L	D	D	D	D	D
rs80357005	E638K	D	D	D	D	D
rs80357017	V11G	D	D	D	D	D
rs80357017	V11A	D	N	N	N	D
rs80357018	E1134K	D	N	N	D	D
rs80357019	A1843P	D	D	D	D	D
rs80357020	M1014K	D	D	N	D	D
rs80357025	P1771R	D	D	D	D	D
rs80357027	V1176D	D	D	D	D	D
rs80357034	T1691I	D	D	D	D	D
rs80357035	E904Q	N	N	N	N	N
rs80357039	Q284R	N	N	N	N	N
rs80357040	Q1811R	D	D	D	D	D
rs80357045	S157C	D	D	N	N	D
rs80357050	R315G	D	N	N	D	D
rs80357051	S741F	N	D	N	D	D
rs80357051	S741C	N	D	N	D	D
rs80357052	P1575H	N	N	N	D	D
rs80357057	N473I	D	D	D	D	D
rs80357057	N473T	D	N	N	D	D
rs80357061	M1689R	D	D	D	D	D
rs80357064	C64G	D	D	D	D	D
rs80357064	C64R	D	N	D	D	D
rs80357065	C1787S	D	D	D	D	D
rs80357066	E33Q	D	N	N	D	D
rs80357069	G1788D	D	D	D	D	D
rs80357074	A1752P	D	D	N	D	D
rs80357074	A1752T	D	N	N	D	D
s80357077	D940Y	D	D	D	D	D
rs80357078	A1789P	D	D	D	D	D
rs80357084	L52F	D	D	N	D	D
rs80357084	L52I	N	N	N	D	D
rs80357093	C61Y	D	D	D	D	D
rs80357098	F861C	D	D	D	D	D
rs80357101	A1142P	N	N	N	D	N
rs80357103	M297I	D	N	N	D	N
rs80357104	S1722F	D	D	D	D	D
rs80357105	S643G	N	D	N	D	D
rs80357107	V1838G	D	D	D	D	D
rs80357107	V1838E	D	D	D	D	D
rs80357110	D96H	D	D	D	D	D
rs80357110	D96N	D	D	D	D	D
rs80357111	M1R	N	D	N	D	D
rs80357111	M1T	N	N	N	N	D
rs80357111	M1K	N	D	N	D	D
rs80357112	D1778Y	D	D	D	D	D
rs80357112	D1778H	D	D	N	D	D
rs80357114	D749Y	D	D	D	D	D
rs80357114	D749H	D	D	N	D	D
rs80357114	D749N	D	N	N	D	N
rs80357116	I68R	D	D	N	D	D
rs80357121	P634L	D	N	N	D	D
rs80357121	P634R	D	D	N	D	D
rs80357122	A521P	D	N	N	D	D
rs80357124	E1000Q	D	N	N	D	D
rs80357124	E1000K	D	N	N	D	D
rs80357125	V1696M	D	D	D	D	D
rs80357127	N909I	N	N	N	N	N
rs80357129	S645C	N	D	N	D	D
rs80357129	S645Y	N	D	N	D	D
rs80357131	Q855K	D	D	D	D	D
rs80357136	Q1135E	N	N	N	N	N
rs80357140	R331S	D	N	N	D	D
rs80357154	N1016D	D	N	N	D	D
rs80357159	I571R	N	D	N	D	N
rs80357164	C39R	D	D	D	D	D
rs80357167	E489K	D	D	D	D	D
rs80357172	G1087A	D	N	N	D	D
rs80357173	Q534R	N	N	N	D	N
rs80357175	D1152H	D	D	N	D	D
rs80357176	R332W	N	D	N	D	D
rs80357184	E1060A	D	N	N	D	D
rs80357188	S896C	N	N	N	N	D
rs80357194	S767G	N	N	N	D	D
rs80357196	M297V	D	N	N	D	D
rs80357198	C24Y	D	D	D	D	D
rs80357199	A280G	N	D	N	D	D
rs80357201	P1099L	D	N	N	D	D
rs80357203	N799K	N	N	N	N	D
rs80357204	K1689E	D	N	N	D	D
rs80357206	E1172G	D	D	N	D	D
rs80357209	T77M	N	N	N	D	D
rs80357209	T77R	D	N	N	D	D
rs80357220	K607E	D	N	N	D	D
rs80357221	G462R	D	D	D	D	D
rs80357222	S1715C	D	D	D	D	D
rs80357222	S1715R	D	D	D	N	D
rs80357224	R507I	D	D	N	D	D
rs80357225	P258R	D	D	N	D	D
rs80357228	S1139I	N	D	N	N	N
rs80357235	T374I	D	D	D	D	D
rs80357239	W1718C	D	D	D	D	D
rs80357240	A807S	D	N	N	D	D
rs80357247	C1146S	D	N	N	D	D
rs80357247	C1146Y	D	D	N	D	D
rs80357249	D825V	D	N	N	D	D
rs80357251	E879K	D	N	N	D	D
rs80357252	A322P	D	N	N	D	D
rs80357255	H437R	N	N	N	D	N
rs80357255	H437P	D	N	N	N	D
rs80357257	T1310I	D	N	N	D	D
rs80357257	T1310R	D	N	N	D	D
rs80357258	Y1853C	D	D	D	D	D
rs80357261	V1653M	D	D	N	D	D
rs80357263	R1074G	D	D	N	D	N
rs80357265	E1682V	N	D	N	D	D
rs80357268	V1833M	D	D	D	D	D
rs80357272	P1150S	D	D	N	D	D
rs80357275	L152P	D	D	N	D	D
rs80357276	H41L	D	N	D	D	D
rs80357276	H41R	D	D	D	D	D
rs80357281	L1786P	D	D	D	D	D
rs80357282	K614Q	D	N	N	D	D
rs80357283	D1739Y	D	D	D	D	D
rs80357283	D1739H	D	D	D	D	D
rs80357285	S864A	D	D	N	D	D
rs80357288	H1105N	N	N	N	D	N
rs80357293	A253T	D	N	N	D	N
rs80357299	S1841G	D	D	N	D	D
rs80357299	S1841R	D	D	D	D	D
rs80357310	E1221Q	D	N	N	N	D
rs80357313	R1076I	D	D	N	D	D
rs80357313	R1076T	D	N	N	D	D
rs80357322	P1859R	D	N	N	D	D
rs80357323	L1844R	D	N	N	D	D
rs80357323	L1844P	D	N	D	D	D
rs80357327	C44G	D	D	D	D	D
rs80357327	C44R	D	D	D	D	D
rs80357328	D825Y	D	N	N	D	D
rs80357328	D825H	D	N	N	N	D
rs80357329	P1136R	D	N	N	D	N
rs80357334	Q1118H	D	D	N	D	D
rs80357335	R728T	N	N	N	D	N
rs80357344	D642Y	D	D	N	D	D
rs80357344	D642N	N	N	N	D	N
rs80357344	D642H	D	D	N	D	D
rs80357357	R133L	D	D	D	D	D
rs80357357	R133H	D	D	D	D	D
rs80357358	V1808E	D	D	D	D	D
rs80357360	I456T	D	D	D	D	D
rs80357364	T796I	N	N	N	D	D
rs80357368	S1841T	D	D	N	D	D
rs80357368	S1841N	D	D	D	D	D
rs80357370	C47G	D	D	D	D	D
rs80357370	C47R	D	D	D	D	D
rs80357370	C47S	D	N	D	D	D
rs80357371	L596F	N	N	N	D	D
rs80357376	Q491R	D	N	N	N	D
rs80357381	C801W	D	D	N	D	D
rs80357386	S1027T	D	D	N	D	D
rs80357390	S1655F	D	D	D	D	D
rs80357393	A1830T	D	N	N	D	D
rs80357398	S377N	D	N	N	D	D
rs80357399	S784A	D	N	N	D	D
rs80357409	G98C	D	D	D	D	D
rs80357409	G98R	D	D	D	D	D
rs80357410	C24G	D	D	D	D	D
rs80357410	C24R	D	D	D	D	D
rs80357410	C24S	D	D	D	D	D
rs80357411	S1580Y	N	D	N	D	D
rs80357416	D369V	D	D	D	D	D
rs80357416	D369G	D	D	N	D	N
rs80357419	E914K	D	N	N	D	D
rs80357424	E1060Q	D	N	N	D	D
rs80357431	L1553M	N	N	N	N	D
rs80357434	S1143C	N	D	N	D	D
rs80357436	T276R	D	N	N	D	D
rs80357436	T276K	D	N	N	D	N
rs80357438	L22S	D	D	D	D	D
rs80357440	S1298L	D	D	N	D	D
rs80357451	V1832G	D	D	D	D	D
rs80357453	D522N	D	D	N	D	D
rs80357454	S590G	N	N	N	D	N
rs80357457	R133C	D	D	D	D	D
rs80357457	R133S	D	D	D	D	D
rs80357462	P1771L	D	D	D	D	D
rs80357463	I1766N	D	D	D	D	D
rs80357467	V772A	N	N	N	D	D
rs80357474	L1780R	D	D	D	D	D
rs80357474	L1780P	D	D	D	D	D
rs80357474	L1780Q	D	D	D	D	D
rs80357478	H971D	D	N	N	D	D
rs80357479	S1057R	N	N	N	D	D
rs80357482	H279L	D	N	N	D	D
rs80357484	D1155H	N	N	N	N	N
rs80357485	Q1096K	D	N	N	D	D
rs80357488	D420Y	D	D	D	D	D
rs80357488	D420N	D	D	N	N	N
rs80357490	L474S	D	D	D	D	D
rs80357493	K527N	D	N	N	D	D
rs80357498	C39F	D	D	D	D	D
rs80357498	C39Y	D	N	D	D	D
rs80357500	P1315H	D	N	N	N	D
rs111312760	R388G	D	D	D	D	D
rs137894496	L1539F	N	N	N	N	D
rs147519994	D245Y	D	D	N	D	D
rs147519994	D245H	D	D	N	D	D
rs183557525	S36Y	D	D	N	D	D
rs184374817	C882G	D	D	D	D	D
rs184374817	C882R	D	D	D	D	D
rs191872612	F228Y	D	N	N	D	D
rs192655097	S819C	D	D	N	D	D
rs199522616	S59L	D	N	N	D	D
s273897656	L440S	D	N	N	D	N
rs273897660	L49R	D	D	D	D	D
rs273898675	T69I	D	D	N	D	D
rs273898682	R762S	D	N	N	D	N
rs273899683	A807E	D	N	N	D	D
rs273899702	S1064C	D	D	N	D	D
rs273899704	Q1096R	D	N	N	D	D
rs273899708	I1170F	D	N	N	D	N
rs273900712	S1217P	D	D	N	D	D
rs273900713	E1221A	D	N	N	N	D
rs273900715	I124M	D	D	N	D	N
rs273900719	S1301R	D	N	N	D	D
rs273902776	R1835P	D	D	D	D	D
rs273902776	R1835Q	D	D	N	D	D
rs369394098	L432P	D	D	N	D	D
rs369925993	Q1090H	D	D	N	N	D
rs373207084	T860A	D	N	N	D	D
rs373655067	Q60R	N	N	N	D	D
rs386833394	S1321C	N	D	N	D	D
rs386833394	S1321Y	D	D	N	D	D
rs397507189	Q54R	N	N	N	D	D
rs397507191	N564Y	N	N	N	D	D
rs397507198	E761K	N	N	N	D	N
rs397507199	Y777D	D	D	D	D	N
rs397507199	Y777H	D	D	N	D	N
rs397507203	Q905R	N	N	N	D	N
rs397507206	S988L	D	N	N	D	D
rs397507211	G1062V	D	N	N	D	D
rs397507232	S1486C	N	D	N	D	D
rs397507241	C1697Y	D	D	D	D	D
rs397507242	L1705R	D	D	D	D	D
rs397507243	A1708T	D	D	D	D	D
rs397507244	E1731K	D	N	D	D	D
rs397507245	G1770C	D	D	D	D	D
rs397507245	G1770R	D	D	D	D	D
rs397508829	K355Q	N	N	N	N	N
rs397508833	S361L	D	N	N	N	D
rs397508869	Y465D	D	D	D	D	D
rs397508882	K519Q	D	D	D	D	D
rs397508885	L523W	D	D	N	D	D
rs397508892	Q544P	D	D	N	D	D
rs397508893	G552V	D	N	N	D	N
rs397508893	G552D	D	N	N	D	N
rs397508895	T557A	N	N	N	D	D
rs397508895	T557P	D	N	N	D	D
rs397508902	E575K	D	N	N	D	N
rs397508903	E577Q	D	N	N	D	D
rs397508904	P58S	N	N	N	D	D
rs397508904	P58A	N	N	N	D	N
rs397508904	P58T	N	N	N	D	D
rs397508915	L623P	D	D	D	D	D
rs397508926	Q657K	D	N	N	D	D
rs397508934	P684T	N	N	N	D	N
rs397508970	E827D	D	N	N	D	N
rs397509033	S1024R	N	N	N	D	N
rs397509034	T1025I	N	D	N	D	D
rs397509035	S1041L	N	N	N	N	N
rs397509039	T1051I	D	N	N	N	N
rs397509048	R1076S	D	N	N	D	D
rs397509075	S1164I	D	N	N	D	D
rs397509100	S1253C	N	D	N	D	D
rs397509100	S1253Y	D	D	N	D	D
rs397509192	N158Y	D	D	N	D	D
rs397509216	Y1666C	N	D	N	N	D
rs397509227	T1700P	D	D	D	D	D
rs397509237	F1734C	D	D	D	D	D
rs397509243	G1770D	D	N	N	D	D
rs397509268	E1781K	D	D	D	D	N
rs397509271	G1788C	D	D	D	D	D
rs397509295	C1847W	D	D	D	D	D
rs397509298	S186A	N	N	N	D	N
rs397509313	P25T	D	N	N	D	D
rs397509318	G263C	D	D	N	D	D
rs397509327	G275D	D	N	D	D	D
rs398122628	V419G	D	D	N	D	N
rs398122634	I460R	D	D	D	D	D
rs398122638	T536I	N	N	N	N	N
rs398122638	T536S	N	N	N	N	N
rs398122638	T536N	N	D	N	D	N
rs398122644	R610G	D	D	N	D	D
rs398122645	S615F	D	D	N	D	D
rs398122645	S615Y	N	D	N	D	D
rs398122647	P633L	D	N	N	D	D
rs398122655	S766G	N	D	N	D	D
rs398122655	S766R	N	D	N	D	D
rs398122656	S768G	N	N	N	D	N
rs398122658	P798T	N	N	N	N	N
rs398122662	E851K	D	D	D	D	D
rs398122666	N916Y	N	N	N	N	N
rs398122668	K918N	N	N	N	N	N
rs398122693	D1733H	D	N	N	D	N
rs398122695	P1776H	D	D	N	D	D
rs398122696	T1799I	D	D	N	D	D
rs398122700	G1825R	D	N	N	D	N
rs398122702	L1839S	D	N	N	D	D
rs431825392	G911E	N	D	N	N	N
rs431825393	T97R	D	N	D	N	D
rs431825396	V1145F	D	N	N	D	D
rs431825415	K1759R	N	N	N	D	R
rs431825420	T333S	N	N	N	N	N
rs483353100	S1722P	D	D	D	D	D
rs561998108	S308T	D	N	N	D	D
rs562553169	E391Q	D	N	N	D	D
rs587776481	P659A	N	N	N	D	D
rs587776482	E781V	N	N	N	D	D
rs587776482	E781A	N	N	N	D	N
rs587776487	S1057T	N	N	N	D	D
rs587776487	S1057N	N	N	N	D	D
rs587778115	L156F	N	N	N	D	D
rs587778117	V1093F	D	D	N	D	D
rs587779368	E1185D	N	N	N	D	N
rs587780803	Q169P	D	D	N	D	D
rs587781420	G707R	D	D	N	D	D
rs587781492	I917T	D	N	N	N	N
rs587781588	S1056F	D	D	N	D	D
rs587781588	S1056C	D	D	N	D	D
rs587781588	S1056Y	N	D	N	D	D
rs587781632	C64W	D	D	D	D	D
rs587781737	K339T	N	N	N	N	D
rs587781761	Y179H	D	D	N	D	D
rs587781769	D366V	D	N	N	N	D
rs587781833	R256W	D	D	N	D	D
rs587782188	K1179Q	D	N	N	D	N
rs587782340	V1833A	D	D	D	D	D
rs587782456	Y1716C	D	D	D	D	D
rs587782456	Y1716S	D	D	D	D	D
rs587782458	A1199V	D	D	N	N	N
rs587782743	R959S	D	N	N	D	N
rs587782752	P1150L	D	D	D	D	D
rs587782752	P1150R	D	D	D	D	D
rs587782770	V415F	D	D	N	N	N
rs587782790	C360R	D	N	N	D	N
rs587782843	Q640H	N	N	N	D	D
rs587782864	S1097C	D	D	N	D	D
rs587782864	S1097R	D	N	N	D	D
rs587783039	S589R	N	Not found	N	D	D
rs730881443	T963I	N	D	N	D	D
rs730881444	Q1327R	N	N	N	N	D
rs730881465	Q74H	D	D	N	D	D
rs730881468	L290S	D	D	D	D	D
rs730881471	E540K	D	N	N	D	N
rs730881475	K680R	N	N	N	D	D
rs730881479	D749V	D	D	D	D	D
rs730881481	L771S	D	D	N	D	D
rs730881496	L1729P	D	D	D	D	D
rs730881496	L1729Q	D	D	D	D	D
rs730881497	C1768Y	D	D	D	D	D
rs730881501	V1838L	D	N	N	D	N
rs730881501	V1838M	D	D	N	D	D
rs730882164	K1171E	D	N	N	D	N
rs730882166	H1686R	D	D	D	D	D
rs730882166	H1686P	D	D	D	D	D
rs745418679	A1166P	D	N	N	D	D
rs748156170	C328G	D	D	D	D	D
rs748156170	C328R	D	D	D	D	D
rs748675395	R296G	D	D	N	D	D
rs748876625	L147F	N	D	N	D	D
rs749417532	V1741M	D	D	N	D	D
rs751124745	C305F	D	D	D	D	D
rs751124745	C305Y	D	D	D	N	N
rs753099787	V271G	D	D	D	D	D
rs753099787	V271A	N	N	N	D	D
rs753256448	A870P	D	D	D	D	D
rs753256448	A870T	D	N	N	D	D
rs753286589	N1029S	N	N	N	N	N
rs753940026	S177C	D	D	N	D	D
rs754398271	L523V	N	N	N	N	N
rs755427809	I1858T	D	N	N	N	N
rs756499058	E85D	D	N	N	N	D
rs756748588	K970R	D	N	N	N	D
rs757579891	S1024T	N	N	N	D	D
rs758598971	G552S	D	N	N	D	N
rs759878392	H437Y	N	D	N	N	N
rs759916956	D1314V	D	D	N	D	D
rs760109939	K614N	D	D	N	D	D
rs760810832	K748E	N	N	N	D	N
rs761640584	D1398V	D	D	N	D	D
rs762589415	V932I	N	N	N	N	N
rs762908108	V1341I	N	N	N	N	N
rs763051683	G424S	N	N	N	N	N
rs765656957	I1858F	D	N	N	N	D
rs765729710	Q1313R	D	N	N	D	D
rs766004110	E23D	D	N	N	D	D
rs768001441	Q855R	D	D	D	D	D
rs768001441	Q855P	D	D	D	D	D
rs768054411	E453Q	D	N	N	D	D
rs768065826	E188D	D	N	N	D	D
rs768416164	L246F	N	N	N	D	D
rs768995134	N1052D	D	N	N	D	D
rs769712441	S889F	N	D	N	D	D
rs769712441	S889Y	D	D	N	D	D
rs770002293	V627G	D	D	D	D	N
rs770002293	V627D	D	D	D	D	D
rs770583134	P897S	N	D	N	D	N
rs770583134	P897A	N	D	N	D	D
rs771076131	N268K	D	N	N	N	D
rs772684048	D295G	D	N	N	D	D
rs773433679	E326Q	D	N	N	D	D
rs773841328	E29G	D	N	N	D	D
rs775339017	D1343V	D	D	N	D	N
rs775869160	I429R	D	D	N	D	D
rs776996813	S1294I	D	D	N	D	D
rs776996813	S1294T	N	N	N	D	D
rs777305766	L392P	D	D	D	D	D
rs777305766	L392Q	N	D	N	D	D
rs778607600	N1075K	D	D	D	D	N
rs780367532	E962G	D	N	N	D	D
rs786201618	Q1409H	D	D	N	N	N
rs786201944	E638A	D	D	N	D	D
rs786202015	C712R	D	D	D	D	D
rs786202070	T1022I	D	N	N	D	D
rs786202103	L639F	N	D	N	D	N
rs786202155	R1074T	D	N	N	D	D
rs786202263	K260Q	D	N	N	N	D
rs786202286	P62R	D	D	D	D	D
rs786202386	T582M	N	D	N	D	D
rs786202386	T582K	N	N	N	D	D
rs786202389	H1746Q	D	D	D	D	D
rs786202937	N106H	N	N	N	D	D
rs786203027	S282L	D	D	N	D	D
rs786203434	S377R	D	N	N	D	D
rs786203455	N656Y	N	D	N	D	D
rs786203455	N656D	N	N	N	N	N
rs786203523	E846K	D	D	D	D	D
rs786203567	R388T	D	D	D	D	D
rs786203580	S1301C	N	D	N	D	D
rs786203580	S1301G	N	N	N	D	D
rs786203732	N329Y	D	D	N	D	D
rs786203753	S434C	N	D	N	D	D
rs786203753	S434G	N	N	N	N	N
rs786203823	S1292P	D	D	N	D	D
rs786203937	R613M	D	D	N	D	D
rs786203965	Q640P	D	N	N	D	D
rs786203979	I1031F	D	N	N	D	D
rs786204269	G1709E	D	D	D	D	D
rs863224752	S378R	D	D	D	D	D
rs863224753	R613G	D	D	N	D	D
rs863224754	L852V	N	D	N	D	D
rs863224755	A92P	D	D	D	D	D
rs863224763	Y1703H	D	D	D	D	D
rs864622104	N1742S	D	N	N	D	N
rs864622124	M128V	N	N	N	D	N
rs864622444	D96G	D	D	D	D	D
rs864622588	N916S	N	N	N	N	N
rs864622723	I379V	D	N	N	D	N
rs866257451	P875A	N	N	N	D	D
rs869320779	D1557G	D	D	N	N	N
rs869320789	E1829K	N	N	N	N	N
rs876658243	E1115D	N	N	N	N	N
rs876658291	P490L	D	D	D	N	D
rs876658340	S1292Y	D	D	N	D	D
rs876658464	R1012T	N	N	N	N	N
rs876658479	V1054M	N	N	N	N	D
rs876658606	C644F	D	N	N	D	N
rs876658707	S4P	N	D	N	N	N
rs876658843	H888R	N	N	N	D	N
rs876658873	V419L	N	N	N	N	N
rs876659024	K1104N	D	N	N	N	N
rs876659077	L998V	N	N	N	D	D
rs876659193	Q380P	D	D	D	D	D
rs876659269	D1169Y	D	D	N	D	D
rs876659510	G1825C	D	D	D	D	D
rs876659527	R618T	D	N	N	D	D
rs876659528	P115L	N	N	N	D	D
rs876659601	S1056P	D	N	N	D	N
rs876659731	R823I	N	D	N	D	D
rs876659885	Y465C	D	D	D	D	D
rs876659903	H1195Y	D	D	N	D	N
rs876659903	H1195D	D	N	N	D	D
rs876660005	P798R	N	N	N	N	N
rs876660057	Q1785P	D	N	N	D	D
rs876660071	Y1703C	D	D	D	D	D
rs876660112	S763C	N	N	N	N	D
rs876660112	S763Y	D	D	N	D	D
rs876660144	R629I	D	D	N	D	D
rs876660267	D746Y	D	D	N	D	D
rs876660267	D746N	D	N	N	N	N
rs876660309	P364T	D	N	N	N	N
rs876660322	R610T	D	D	N	D	D
rs876660335	S643I	D	D	N	D	D
rs876660434	S573L	N	N	N	N	D
rs876660448	S573T	N	N	N	N	N
rs876660543	P674R	N	N	N	D	D
rs876660558	W385C	D	D	D	D	D
rs876660682	L965R	D	D	D	D	D
rs876660683	K991N	D	N	N	D	N
rs876660757	S1147Y	D	D	N	D	D
rs876660844	E33A	N	N	N	D	D
rs876660889	V660F	D	D	N	D	D
rs876660901	I946F	D	D	N	D	N
rs876660920	K719T	N	N	N	N	N
rs878854936	N66K	N	N	N	D	D
rs878854961	S184F	D	D	N	D	D
rs878854965	K301R	D	Not found	N	D	D
rs879253902	V525A	D	N	N	A	D
rs879253999	D458E	D	D	D	D	D
rs879254009	L1084I	D	N	N	D	D
rs879254020	P570Q	N	N	N	D	N
rs879254042	S1651P	D	D	D	D	D
rs879254151	Q1069L	D	N	N	D	D
rs879254228	E1352V	N	D	N	N	D
rs879254266	K505I	D	D	D	D	D
rs879254266	K505R	N	D	N	D	D
rs879255289	G57R	D	D	N	D	D
rs879255291	L1098F	N	N	N	N	N
rs879255477	M48V	D	N	N	D	N
rs879255482	N1016K	D	N	N	D	D
rs879255484	R1188S	D	N	N	D	D
rs879255491	T1684P	D	D	D	D	D
rs879255496	I26N	D	D	D	D	D
rs879255498	K309E	D	N	N	D	D
rs886037794	K1601N	D	N	N	D	D
rs886037990	E515K	D	D	D	D	D
rs886038197	G1709R	D	D	D	D	D
rs886039957	L502S	D	D	D	D	D
rs886040054	L87W	D	D	D	D	D
rs886040330	E300K	D	N	N	D	D
rs886040862	Q81L	N	N	N	D	N
rs886040864	G1706R	D	D	D	D	D
rs886040898	C39W	D	D	D	D	D
rs886041143	P145L	N	N	N	D	D
rs900082291	I1855T	D	N	N	D	D
rs905812561	S36T	D	N	N	D	D
rs910555398	L1701M	D	D	N	D	D
rs945168715	S127R	D	D	D	D	D
rs960381964	L431I	N	N	N	N	N
rs1015073230	T1658N	N	N	N	D	N
rs1038244014	K301N	D	Not found	N	D	D
rs1050289746	H839R	D	N	N	D	N
rs1055368753	S1174F	D	D	D	D	D
rs1055368753	S1174C	D	D	N	D	D
rs1057519495	K1667R	D	N	N	D	N
rs1060502324	A870V	D	N	N	D	D
rs1060502324	A870G	D	D	N	D	D
rs1060502325	S1566C	D	D	N	D	D
rs1060502329	N569I	N	N	N	N	N
rs1060502330	E1000G	D	N	N	D	N
rs1060502336	S956C	D	D	N	D	D
rs1060502339	L182M	N	N	N	D	D
rs1060502341	L574P	D	D	N	D	D
rs1060502342	C1828G	D	N	D	D	D
rs1060502346	L52P	D	D	D	D	D
rs1060502347	E1210G	D	D	N	N	D
rs1060502349	S590N	N	N	N	D	D
rs1060502351	N547Y	D	D	N	D	D
rs1060502351	N547H	D	N	N	D	D
rs1060502353	H41Y	D	N	D	D	D
rs1060502353	H41N	D	D	D	D	D
rs1060502361	S643R	N	D	N	D	D
rs1060502363	Q1331R	N	N	N	D	N
rs1060502365	G817V	D	D	N	D	D
rs1060504554	L598V	N	N	N	D	D
rs1064793052	C27F	D	D	D	D	D
rs1064793052	C27S	D	D	D	D	D
rs1064793052	C27Y	D	D	D	D	D
rs1064793302	D1156N	D	N	N	D	N
rs1064793357	P34S	D	N	D	D	D
rs1064793533	I1723N	D	D	D	D	D
rs1064793596	L1676F	N	N	N	N	N
rs1064793883	K501E	D	N	N	D	D
rs1064794047	S475C	D	D	N	D	D
rs1064794100	E479Q	D	N	N	D	N
rs1064794100	E479K	D	N	D	D	D
rs1064794692	N287K	D	N	N	D	D
rs1064794969	E908G	N	N	N	D	N
rs1064794969	E908A	N	N	N	D	D
rs1064795091	R756G	N	N	N	D	D
rs1064795270	P586R	N	N	N	D	D
rs1064795862	N874D	N	N	N	D	D
rs1064795862	N874H	N	N	N	D	D
rs1131692093	K894N	N	N	N	D	N
rs1135401844	K463E	D	D	D	D	D
rs1135401931	G183R	D	N	N	D	D
rs1160165083	V382F	D	D	D	D	D
rs1160287128	D1343Y	D	D	N	D	N
rs1167718207	L471P	D	N	N	D	D
rs1169162396	S588G	N	G	N	D	D
rs1182000313	C1847F	D	D	D	D	D
rs1192717688	G211R	D	N	N	N	D
rs1262148583	E686D	N	N	N	N	N
rs1270749718	H239Y	D	D	N	D	D
rs1289961661	D366H	D	N	N	D	N
rs1298544053	F43S	D	N	D	D	D
rs1300771163	S281C	N	D	N	D	D
rs1300771163	S281G	N	D	N	D	N
rs1301795658	P311L	D	N	N	D	D
rs1302055573	T703I	N	N	N	N	N
rs1303996018	D1813Y	D	D	D	D	D
rs1306111238	W372R	D	D	D	D	D
rs1356078500	H513P	D	N	N	D	D
rs1361427704	V1120D	D	D	D	D	D
rs1380919500	H279Y	D	D	N	D	D
rs1382025345	C1225G	D	N	N	D	D
rs1397842308	L481V	N	N	N	N	N
rs1397842308	L481I	D	N	N	N	N
rs1398117278	A1814D	D	D	D	D	D
rs1402064476	A17S	D	N	N	D	D
rs1403004357	L204W	D	D	D	D	D
rs1404795980	T97A	D	N	N	D	D
rs1404795980	T97P	D	D	D	D	D
rs1410232200	Q780R	D	N	N	D	D
rs1432504119	R1085G	D	N	N	D	N
rs1433746078	S782G	D	N	N	D	D
rs1450793674	S1297P	D	D	N	D	D
rs1451089848	Y1127H	N	N	N	D	N
rs1456509049	R1204T	D	N	N	D	N
rs1464752950	L182F	D	D	N	D	D
rs1465372282	S316N	N	N	N	N	D
rs1468740591	N455Y	D	D	D	D	D
rs1485586275	N824I	D	D	N	D	D
rs1555574400	V1842E	D	D	D	D	D
rs1555575182	E1781D	D	N	N	D	D
rs1555578598	F1704Y	D	D	D	D	D
rs1555579627	V1687G	D	D	D	D	D
rs1555579648	H1686Y	D	D	D	D	D
rs1555583984	D1453Y	Not found	Not found	Not found	Not found	Not found
rs1555583989	E1451K	N	N	N	D	N
rs1555584018	E1446D	N	N	N	D	N
rs1555584070	E1440Q	N	N	N	D	D
rs1555584070	E1440K	D	N	N	D	N
rs1555584083	S1437F	N	N	N	N	D
rs1555584133	Q1424R	D	D	D	D	D
rs1555584157	L1418F	N	D	N	D	D
rs1555586062	T1394P	D	D	D	D	D
rs1555586688	S1330C	N	D	N	D	D
rs1555586799	D1305H	D	N	N	N	D
rs1555587147	L1252P	D	N	N	N	D
rs1555587309	L1223F	D	D	N	D	D
rs1555587377	S1211C	N	D	N	D	D
rs1555587619	D1162Y	D	N	N	D	D
rs1555587658	L1153V	D	N	N	D	D
rs1555587727	H1141Y	N	N	N	D	D
rs1555587813	D1131V	D	D	D	D	D
rs1555587813	D1131G	D	D	N	D	D
rs1555587816	D1131N	D	N	N	D	N
rs1555587835	S1125Y	D	D	D	D	D
rs1555587851	D1123V	D	D	D	D	D
rs1555588026	Y1094H	D	N	N	D	N
rs1555588115	A1082V	D	N	N	N	D
rs1555588220	E1066K	D	N	N	D	D
rs1555588228	D1065V	N	D	N	D	N
rs1555588264	I1058S	D	N	N	D	N
rs1555588305	S1050R	N	D	N	D	D
rs1555588329	E1046Q	N	D	N	D	N
rs1555588503	R1012G	N	N	N	D	N
rs1555588649	P985S	D	D	D	D	N
rs1555588677	P981T	D	N	N	D	N
rs1555588847	S950F	D	D	N	D	D
rs1555588991	Q921R	D	D	D	D	N
rs1555589078	E907G	N	N	N	D	D
rs1555589330	K862N	D	D	N	D	D
rs1555589334	F861L	D	D	D	D	D
rs1555589337	T860I	D	N	N	N	D
rs1555589415	L852P	D	D	D	D	D
rs1555589429	S850R	D	D	N	D	D
rs1555589466	T843R	D	N	N	D	D
rs1555589578	G828V	D	N	N	D	D
rs1555589617	N824H	D	D	N	N	D
rs1555589737	V802G	N	N	N	D	D
rs1555589837	S782R	D	D	N	D	D
rs1555589917	G774C	N	D	N	D	D
rs1555590395	C712F	D	D	N	D	D
rs1555590478	P698L	D	N	N	N	N
rs1555590574	R691I	N	D	N	D	D
rs1555590574	R691T	D	N	N	D	D
rs1555590804	K651Q	D	N	N	D	N
rs1555590816	I650R	N	N	N	D	N
rs1555590925	T637I	N	D	N	D	N
rs1555591085	I620N	D	N	N	D	N
rs1555591195	A605E	D	N	N	D	D
rs1555591259	I591M	N	N	N	D	D
rs1555591375	I562T	N	N	N	N	T
rs1555591488	G535R	N	D	N	D	N
rs1555591512	E530V	D	D	N	D	D
rs1555591512	E530G	D	N	N	D	D
rs1555591584	P514T	D	D	D	D	D
rs1555591681	N500D	N	N	N	D	D
rs1555591693	P497L	N	D	N	N	N
rs1555591695	P497T	N	N	N	D	N
rs1555592050	E418A	N	N	N	N	N
rs1555592086	D414A	D	N	N	D	N
rs1555592245	D400G	N	N	N	D	D
rs1555592280	D396V	N	D	N	D	D
rs1555592280	D396G	N	D	N	D	N
rs1555592379	K381R	D	N	N	D	D
rs1555592404	S378G	D	D	D	D	D
rs1555592415	S377G	D	D	D	D	D
rs1555592577	N354I	N	N	N	N	D
rs1555592700	P334T	D	D	N	D	D
rs1555592782	S316R	D	N	N	D	D
rs1555592789	R315S	D	N	N	D	D
rs1555592934	K294R	N	N	N	N	N
rs1555592945	T293P	D	D	N	D	D
rs1555593177	A253V	N	N	N	D	D
rs1555594039	Y196F	N	N	N	N	D
rs1555594069	E188K	D	N	D	D	D
rs1555594081	G183V	N	D	N	D	D
rs1555594863	Q172R	N	N	N	N	N
rs1555596362	G129C	D	D	D	D	D
rs1555596419	E121G	D	N	N	D	D
rs1555597285	L51P	D	D	D	D	D
rs1555597289	K50N	D	N	N	D	D
rs1555599214	F43L	D	N	D	D	D
rs1555601019	V11L	D	N	N	D	D
rs1567756588	D1840Y	D	D	D	D	D
rs1567756588	D1840N	D	D	D	D	D
rs1567757864	T1816R	D	D	D	D	D
rs1567757864	T1816K	D	D	D	D	D
rs1567760645	C1767R	D	D	D	D	D
rs1567760717	F1761L	D	N	N	D	N
rs1567769244	V1736F	D	D	D	D	D
rs1567772408	F1668S	D	D	D	D	D
rs1567789887	S1280P	D	N	N	D	D
rs1567791142	S1189C	N	D	N	D	D
rs1567791322	A1175V	D	D	N	D	D
rs1567791496	I1159K	D	N	N	D	N
rs1567791553	L1154I	N	D	N	D	N
rs1567791612	C1146G	D	N	N	D	D
rs1567792459	N1075D	D	N	N	D	N
rs1567792523	Q1069H	D	N	N	D	N
rs1567792594	G1062S	D	N	N	D	D
rs1567792602	I1061R	D	D	N	D	D
rs1567792698	E1053D	N	N	N	D	N
rs1567793150	R1012S	N	N	N	D	D
rs1567793330	L998R	D	N	N	D	D
rs1567793330	L998Q	D	N	N	D	D
rs1567793695	N969S	D	N	N	N	N
rs1567794535	K906Q	N	D	N	N	N
rs1567794912	S873L	D	D	N	D	D
rs1567795186	E851G	D	D	N	D	D
rs1567795227	E849G	N	G	N	D	D
rs1567795889	K795E	D	N	N	D	N
rs1567795966	L785F	D	N	N	D	D
rs1567796012	S782I	D	N	N	D	D
rs1567796086	T775I	D	D	N	D	D
rs1567796937	F709C	D	D	N	D	D
rs1567798739	D560V	D	D	N	N	N
rs1567799193	I518T	D	D	D	D	D
rs1567799498	E495A	N	N	N	D	D
rs1567800665	S387C	D	D	N	D	D
rs1567800757	I379T	D	N	D	D	D
rs1567801307	C328F	D	D	D	D	D
rs1567801307	C328Y	D	D	D	D	D
rs1567801816	S281I	D	D	N	D	D
rs1567801816	S281T	N	D	N	D	D
rs1597801649	C1787Y	D	D	D	D	D
rs1597804254	N1774H	D	D	N	D	D
rs1597819932	Y1716H	D	D	D	D	D
rs1597819932	Y1716N	D	D	D	D	D
rs1597820325	L1701P	D	D	D	D	D
rs1597820426	C1697W	D	D	D	D	D
rs1597830263	L1679P	D	N	N	D	D
rs1597860615	S1298T	N	N	N	D	N
rs1597862383	S1212P	N	D	N	D	D
rs1597863144	A1175T	D	N	N	D	D
rs1597863410	K1160T	D	N	N	D	D
rs1597863549	L1153P	D	D	D	D	D
rs1597864403	E1107G	D	N	N	D	D
rs1597865137	N1067Y	D	D	N	D	D
rs1597865440	S1050T	N	N	N	D	D
rs1597867531	P938S	D	N	N	D	N
rs1597868786	F872S	D	D	N	D	N
rs1597869343	E848G	D	D	D	D	D
rs1597869641	K830M	D	D	N	D	N
rs1597869731	E827Q	D	N	N	D	N
rs1597869768	T826P	D	N	N	D	N
rs1597870899	S766R	N	D	N	D	D
rs1597872096	N704H	D	D	D	D	D
rs1597872173	E699G	D	N	N	D	D
rs1597872365	R691G	N	N	N	D	D
rs1597872603	G677R	N	N	N	N	N
rs1597873547	N630Y	D	D	D	D	D
rs1597874233	S592R	D	D	N	D	D
rs1597874296	S588R	D	D	N	D	D
rs1597874348	I587T	N	D	N	D	D
rs1597874665	K566E	D	N	N	D	N
rs1597875402	I518V	D	N	N	D	N
rs1597876640	K450N	D	D	N	D	D
rs1597878639	T336R	D	D	N	D	D
rs1597879098	Q310P	D	D	D	D	D
rs1597879544	S288G	N	D	N	D	N
rs1597879571	Q284H	N	D	N	D	D
rs1597879808	C274Y	D	N	N	D	D
rs1597879824	P273S	D	N	N	N	D
rs1597880077	H257Y	D	N	N	N	N
rs1597880432	E237A	N	N	N	N	D
rs1597896583	A134D	D	N	N	D	D
rs1597898146	A92G	D	D	N	D	D
rs1597898400	S76R	D	D	N	D	D
rs1597900455	G57A	N	D	N	D	D
rs1597912013	K32N	D	D	N	D	D
rs1597923170	I26F	D	N	D	D	D
rs1597923232	C24W	D	D	D	D	D
rs1597923307	E23A	D	N	N	D	D
rs1597923713	A5P	D	N	N	D	D
rs41286288	L152F	N	D	N	D	N
rs144698700	V409L	N	N	N	N	N
rs372366481	I769N	D	N	N	D	D
rs562370358	I783N	D	D	D	D	N
rs564375670	N838T	D	N	N	N	N
rs747212786	K50E	D	N	N	D	D
rs747287311	E902G	N	N	N	D	N
rs749290001	V1832A	D	D	N	D	N
rs749593365	N298S	D	N	N	D	N
rs750344093	Q1396P	D	D	D	D	D
rs752715574	G312C	D	D	N	D	D
rs752715574	G312S	D	N	N	D	N
rs753748171	E404Q	N	D	N	D	D
rs754014157	P1192S	D	N	N	D	N
rs755285181	C274G	D	N	N	D	D
rs756729124	N723K	N	N	N	D	N
rs756859863	K301E	D	Not found	N	D	D
rs759108406	A579P	D	D	N	D	D
rs762068981	R1468M	Not found	Not found	Not found	Not found	Not found
rs763351631	S378N	D	D	D	D	D
rs768239314	P1831T	N	N	N	N	D
rs770090143	N383S	D	D	D	D	D
rs772226744	Q54H	N	N	N	D	D
rs773638815	Q1144R	N	N	N	D	D
rs777132211	A439G	D	D	N	D	D
rs778775133	D2Y	N	D	N	N	D
rs778775133	D2N	N	N	N	N	D
rs780869838	I1170T	D	N	N	D	D
rs780869838	I1170N	D	N	N	D	D
rs780952576	V299L	D	N	N	N	D
rs919114934	K503N	D	N	N	D	D
rs1016051167	G160V	N	N	N	N	D
rs1040084590	L973P	D	N	N	D	D
rs1173044823	D369E	N	N	N	D	D
rs1173323937	G1458S	Not found	Not found	Not found	D	Not found
rs1184976447	S1097R	D	D	N	D	D
rs1204011551	Y130N	D	D	D	D	D
rs1209004897	L291V	D	N	N	D	D
rs1222778457	S915C	N	D	N	N	D
rs1238203770	T509A	N	N	N	N	N
rs1238929596	T367I	N	N	N	N	N
rs1260879887	S425F	D	D	N	D	D
rs1288796003	E787K	D	N	N	D	N
rs1293826790	Q1273H	N	N	N	N	D
rs1323835354	T190I	D	N	N	D	D
rs1323998441	L574F	N	D	N	N	N
rs1328261486	S425P	D	D	D	D	D
rs1348270931	T779P	D	D	D	D	D
rs1367077331	V1784G	Not found	Not found	Not found	Not found	Not found
rs1377019132	D936A	D	N	N	N	D
rs1384752453	S615T	N	N	N	N	N
rs1396916075	K865M	D	D	D	D	D
rs1407786310	L313S	D	D	D	D	D
rs1414091448	S1021T	N	D	N	D	D
rs1418676444	A302V	D	D	N	N	D
rs1419874153	D1151A	D	D	N	D	D
rs1420399110	S844G	N	N	N	D	N
rs1423203634	R1325W	D	D	N	D	D
rs1426681028	F304S	D	N	D	D	D
rs1427847949	N1059S	D	N	N	D	N
rs1437476481	R136I	D	D	N	D	D
rs1485442602	Q1556H	D	N	N	N	D
rs1567792418	P1078A	N	N	N	D	D
rs1567793561	N976I	D	D	N	D	D
rs1567795603	C818Y	D	N	N	D	N
rs1567796620	K734I	N	N	N	D	D
rs1567797331	Q667P	D	D	N	N	D
rs1567797363	R664S	D	D	D	D	D
rs1567799925	E453A	D	N	N	D	D
rs1567801483	Q310H	D	D	N	D	D
rs1567801924	E272V	D	D	N	D	D
rs1597869935	H816N	D	N	N	N	N
rs1597872690	E673D	N	N	N	N	N
rs1597878539	V340G	D	D	N	D	D
rs1597879004	A314T	D	N	N	D	N
rs1597879229	C305R	D	D	D	D	D
