# Supplementary material for: Pathogenic genetic variants from highly connected cancer susceptibility genes confer the loss of structural stability
Source: Sci Rep. 2021 Sep 28;11:19264. doi: 10.1038/s41598-021-98547-y (PMC8479081; doi:10.1038/s41598-021-98547-y)
Supplement: Supplementary file 1 — Supplementary Information. [file 41598_2021_98547_MOESM1_ESM.zip › Supplementary files-5-8-21/Supplementary file 5.xlsx]

## Sheet: Sheet1
Here, D=Deleterious, N=Neutral
RS ID	Mutation position	PhD-SNP	PANTHER	SNPs&GO	SNAP2	PredictSNP
rs1800054	S49C	D	D	N	D	D
rs1800057	P1054H	D	D	D	D	D
rs1800057	P1054R	D	D	D	D	D
rs1801673	D1853V	D	D	D	D	D
rs3092849	L1541F	D	D	N	D	D
rs3092907	V1729F	D	D	D	D	N
rs3218680	G2709S	D	D	D	D	D
rs3218680	G2709C	D	D	D	D	D
rs3218684	R45W	D	D	D	D	D
rs11212587	G2023R	D	D	D	D	N
rs12788429	V1161G	D	D	D	D	D
rs28904921	V2424G	D	D	N	D	D
rs28942103	Y2677C	D	D	D	D	D
rs35118109	K2237M	N	D	N	N	D
rs35962982	L1590F	D	D	D	D	D
rs35963548	C532Y	D	N	N	D	D
rs35963548	C532F	D	N	D	D	D
rs55633650	D140H	D	D	D	D	D
rs55633650	D140Y	D	D	D	D	D
rs55723361	R924W	D	D	D	D	D
rs55798854	D2870N	D	D	D	D	D
rs55982963	R2719H	N	D	N	D	N
rs55982963	R2719L	N	D	N	D	D
rs56009889	L2307F	N	N	N	D	N
rs56399311	Y1961C	D	N	N	D	D
rs56399857	L2492R	D	D	D	D	D
rs56887719	P2907H	D	D	D	D	D
rs56887719	P2907R	D	D	D	D	D
rs56887719	P2907L	D	D	D	D	D
rs79075295	R189K	D	D	D	D	D
rs79075295	R189T	D	D	D	D	D
rs79220522	W412C	D	D	D	D	D
rs113482790	D894G	D	N	N	D	D
rs113482790	D894V	D	D	D	D	D
rs121434216	F2827C	D	D	D	D	D
rs121434217	D1682H	D	D	D	D	D
rs121434218	L2656P	D	D	D	D	D
rs121434218	L2656R	D	D	D	D	D
rs121434220	R2443G	D	D	D	D	N
rs121434221	E2423G	D	D	N	D	N
rs137882485	S99G	D	N	N	N	D
rs138166710	S2162R	D	N	N	D	D
rs138166710	S2162R	D	N	N	D	D
rs138327406	F1463C	D	D	D	D	D
rs138398778	R337S	D	D	D	D	D
rs138398778	R337C	D	D	D	D	D
rs138526014	R2719C	D	N	N	D	D
rs138828590	E2181D	N	N	N	D	N
rs138941496	R2598G	D	D	N	D	D
rs139552233	S978P	D	D	D	D	D
rs139770721	R2032K	N	N	N	D	N
rs140263969	R2598Q	D	N	N	D	D
rs140263969	R2598L	D	D	N	D	D
rs141087784	S1383L	D	D	D	D	N
rs141534716	T2853R	D	D	D	D	D
rs141534716	T2853M	D	D	D	D	D
rs142317485	Y316N	D	D	D	D	D
rs142317485	Y316H	D	D	D	D	D
rs142766756	H1213Q	D	D	D	D	D
rs143198946	F239S	D	N	D	D	D
rs143577586	L1910I	N	D	N	D	N
rs144338238	N1660K	D	N	N	D	N
rs144497088	A2346T	D	D	N	N	D
rs144535256	L1322F	D	D	N	D	D
rs144636562	N3003S	D	N	N	D	N
rs144761622	T2059K	N	D	D	D	N
rs144761622	T2059I	N	D	D	N	N
rs145053092	K224E	D	D	D	D	N
rs145667735	G1459R	D	D	D	D	D
rs146069748	I2511F	D	D	D	D	D
rs146243469	I2179M	N	N	N	D	N
rs146382972	A112T	D	N	N	D	N
rs147187700	V1941F	D	D	D	D	D
rs147472613	P424H	D	D	D	D	D
rs147472613	P424L	D	D	D	D	D
rs147515380	R717W	D	D	D	D	D
rs147934285	E699G	D	D	N	D	D
rs148061139	R32C	D	D	N	D	D
rs148949644	G2425V	N	D	N	N	N
rs149569091	C1811Y	D	D	D	D	D
rs149827260	R2392W	D	N	N	D	D
rs149911447	D1080E	D	N	D	D	D
rs150143957	D44G	D	N	N	D	D
rs150408832	C2159R	D	N	N	D	D
rs150661813	G138R	D	D	D	D	D
rs183531638	N1719T	D	D	D	N	N
rs193302874	F2410L	N	N	N	D	N
rs199586999	Y2009H	D	D	D	D	D
rs199635238	V998M	D	D	D	D	D
rs200124136	V613L	D	N	N	D	N
rs200431631	S2168W	D	N	N	D	D
rs200431631	S2168L	D	N	N	D	D
rs200765255	E1169K	D	D	D	D	D
rs200842502	L1851V	N	D	D	N	N
rs200842502	L1851F	N	D	N	N	N
rs200899512	L2965F	N	D	N	N	N
rs200899512	L2965F	N	D	N	N	N
rs201159454	I190K	D	N	D	D	D
rs201199629	G3029V	N	D	N	D	N
rs201216427	V2757G	D	D	D	D	D
rs201314561	R2461S	N	D	N	N	N
rs201314561	R2461C	D	D	D	D	D
rs201356803	N1431S	N	D	N	N	N
rs201594549	R1489H	N	D	N	D	N
rs201594549	R1489L	D	D	D	D	N
rs201666889	Y1442H	D	N	N	D	D
rs201958469	R2854C	D	D	D	D	D
rs202160435	R337H	D	D	D	D	D
rs202208861	G301D	D	D	D	D	D
rs202208861	G301V	D	D	D	D	D
rs267606669	A2626P	D	D	D	D	D
rs368666328	L2866F	D	D	D	D	D
rs368879876	V455M	D	D	N	D	D
rs370152402	F2827I	D	N	N	D	N
rs370240037	L480F	D	D	N	D	D
rs370240037	L480F	D	D	N	D	D
rs370574283	V1501F	D	D	D	D	N
rs371526361	F1265V	D	D	D	D	D
rs371619067	Y2954H	D	D	D	D	N
rs371638537	K2756Q	N	D	N	D	D
rs371638537	K2756E	D	D	D	D	N
rs371713984	A350T	D	D	D	D	D
rs371713984	A350P	D	D	D	D	D
rs373225328	V986A	D	D	N	N	D
rs373226793	L1457S	D	D	D	D	D
rs373789346	R1730L	D	D	D	D	N
rs374876799	P2518S	N	D	N	N	N
rs375049090	A350V	D	D	D	D	D
rs375091571	G757E	D	D	D	D	D
rs375091571	G757V	D	D	D	D	N
rs375131360	A1670V	D	D	N	D	N
rs375190373	L1598I	N	D	N	N	N
rs375605135	S89F	N	D	N	D	D
rs375654664	I1520T	D	D	D	D	D
rs375783941	E2014K	D	D	D	D	D
rs375783941	E2014Q	D	D	D	D	D
rs376169886	H1951Q	D	N	N	D	D
rs376196220	S421P	D	D	D	D	D
rs376521407	R2060P	D	D	D	D	N
rs376524155	Y2969C	N	D	N	N	D
rs376676328	R2912G	D	D	D	D	D
rs377244521	L1001V	D	N	N	D	D
rs377289524	R1917K	D	D	N	D	D
rs377289524	R1917T	D	D	D	D	D
rs377349886	E1182Q	D	D	D	N	D
rs397514577	A2067D	D	D	D	D	D
rs529296539	R2832P	D	D	D	D	D
rs529296539	R2832L	D	N	N	D	D
rs531617441	N2501S	D	D	D	D	N
rs531980488	R2691G	N	D	N	D	N
rs531980488	R2691C	D	D	N	D	D
rs534914490	Y2791C	D	D	D	D	D
rs535646511	L973V	N	D	N	N	N
rs537377433	I1547L	D	D	N	N	N
rs538105098	S974C	D	N	N	D	N
rs538105098	S974F	D	D	N	D	N
rs538452060	T1871I	N	N	N	N	N
rs539676759	L1472V	D	N	N	N	N
rs542378165	M1909K	D	D	D	D	D
rs542378165	M1909T	D	D	D	D	D
rs542378165	M1909R	D	D	D	D	D
rs543980602	Q1982R	N	D	N	D	N
rs543980602	Q1982L	N	D	N	N	N
rs544891616	H1436Y	D	D	D	D	D
rs546621356	L432Q	D	D	D	D	D
rs547400704	F1174V	D	D	D	D	D
rs550552791	R1575H	D	D	D	D	D
rs551411717	R2763Q	N	D	N	D	N
rs554805703	R451H	D	D	D	D	D
rs555219189	R1150T	D	N	N	D	D
rs560691658	Q368H	D	D	N	D	D
rs560691658	Q368H	D	D	N	D	D
rs564652222	R2227S	D	D	D	D	D
rs564652222	R2227C	D	D	D	D	D
rs565886680	L944R	D	D	D	D	D
rs567060474	A2274T	D	D	D	D	D
rs567060474	A2274S	N	D	N	D	N
rs568461905	L1046P	D	D	D	D	D
rs571989748	N1477K	D	D	D	N	N
rs571989748	N1477K	D	D	D	N	N
rs587776551	K1192N	D	D	D	N	N
rs587778067	D817N	D	N	N	D	D
rs587778067	D817H	D	D	N	D	D
rs587778074	V1318F	D	D	D	D	D
rs587778078	R2060C	D	D	D	D	D
rs587778080	R2849G	D	D	D	D	D
rs587779812	W412R	D	D	D	D	D
rs587779819	G757R	D	D	D	D	D
rs587779821	D817G	D	D	D	D	D
rs587779821	D817V	D	N	N	D	D
rs587779825	D860H	D	N	N	D	D
rs587779827	Y947C	D	D	N	D	D
rs587779830	R982C	D	D	D	D	D
rs587779840	H1474N	D	D	D	N	N
rs587779840	H1474D	D	D	D	D	N
rs587779844	T1743R	D	N	N	D	D
rs587779844	T1743I	D	N	N	D	D
rs587779845	W1750C	D	N	N	D	D
rs587779845	W1750C	D	N	N	D	D
rs587779850	T1885A	N	D	N	D	D
rs587779854	S2078P	D	D	D	D	D
rs587779855	Y2080C	D	D	D	D	D
rs587779858	R23Q	D	N	D	D	D
rs587779860	Y2360H	D	D	D	D	D
rs587779861	S2394L	D	N	N	D	N
rs587779871	T2754I	D	D	N	D	D
rs587779872	R2832C	D	D	D	D	D
rs587779873	I2865T	D	D	D	D	D
rs587779874	L2890I	D	D	N	D	D
rs587779874	L2890V	D	D	D	D	D
rs587779875	K2933E	N	D	N	D	N
rs587779877	V3032M	D	D	D	D	D
rs587779877	V3032L	D	D	D	D	D
rs587780613	K525N	D	D	D	D	D
rs587780613	K525N	D	D	D	D	D
rs587780619	R981C	D	D	D	D	D
rs587780628	T1880M	N	D	N	D	N
rs587780631	L2098P	D	D	D	D	D
rs587780631	L2098R	D	D	D	D	N
rs587780632	R2105S	D	D	D	D	N
rs587780633	N2106T	N	D	D	N	N
rs587780633	N2106I	N	D	D	N	N
rs587780642	L2868I	D	D	N	D	D
rs587780642	L2868V	D	D	D	D	D
rs587780643	V2906I	N	D	N	D	N
rs587781296	L806F	D	D	N	D	N
rs587781302	D2016G	D	D	D	D	D
rs587781302	D2016V	D	D	D	D	D
rs587781323	M2405V	N	D	N	D	N
rs587781370	I2628L	N	N	N	D	N
rs587781545	Q95E	D	N	N	N	N
rs587781630	T3024P	N	D	N	D	N
rs587781674	A2262P	D	D	D	D	D
rs587781679	L1654S	D	D	D	D	D
rs587781711	W3052C	D	D	D	D	D
rs587781785	T1350M	D	D	N	N	N
rs587781789	C2159W	D	D	D	D	D
rs587781814	D2889N	D	D	D	D	D
rs587781814	D2889H	D	D	D	D	D
rs587781894	R3008H	N	D	N	D	D
rs587781894	R3008P	D	D	D	D	D
rs587781894	R3008L	D	D	N	D	N
rs587781946	Q2729H	D	D	D	D	D
rs587781946	Q2729H	D	D	D	D	D
rs587781963	T1953R	D	N	N	D	D
rs587781963	T1953I	D	N	D	D	D
rs587781990	D2708E	D	N	N	D	D
rs587782035	V1260M	D	D	D	D	D
rs587782037	Y1556C	D	D	N	N	N
rs587782049	D2725H	D	D	D	D	D
rs587782149	V2937E	D	D	D	D	D
rs587782149	V2937A	N	D	N	N	D
rs587782153	P1680R	D	N	N	D	D
rs587782153	P1680L	D	N	N	D	D
rs587782163	A1014T	D	D	D	N	D
rs587782163	A1014P	D	D	D	D	D
rs587782202	R2849Q	D	N	N	D	D
rs587782202	R2849P	D	D	D	D	D
rs587782212	P534R	D	D	D	D	D
rs587782212	P534L	D	N	N	D	D
rs587782257	L312F	D	D	D	D	D
rs587782264	I2914M	N	D	D	N	N
rs587782292	R3008S	N	N	N	D	N
rs587782292	R3008G	D	D	N	D	D
rs587782292	R3008C	D	D	N	D	D
rs587782310	R2443Q	N	D	N	D	N
rs587782317	Q2730K	D	D	D	D	D
rs587782327	Y2170H	D	N	N	D	D
rs587782328	L145V	D	D	D	D	D
rs587782353	I149N	D	D	D	D	D
rs587782399	L2722V	D	D	N	D	D
rs587782442	C1423R	D	D	D	D	D
rs587782451	N2875T	D	D	D	D	D
rs587782451	N2875S	D	D	D	D	D
rs587782470	C1177S	D	D	D	D	D
rs587782497	V2949I	N	N	N	N	N
rs587782503	I1960N	D	N	N	D	D
rs587782509	K147E	D	N	D	D	D
rs587782521	L970Q	D	N	D	D	D
rs587782521	L970P	D	D	D	D	D
rs587782526	N344Y	D	D	D	D	D
rs587782652	V2716A	N	D	N	D	N
rs587782692	M2520R	D	D	D	D	D
rs587782719	D2708N	D	D	N	N	D
rs587782719	D2708H	D	D	D	D	D
rs587782719	D2708Y	D	D	D	D	D
rs587782741	H1258N	D	D	D	D	D
rs587782762	L1176Q	D	D	D	D	D
rs587782762	L1176R	D	D	D	D	D
rs587782896	D1641H	D	D	D	D	D
rs587782902	K276Q	D	D	D	D	D
rs587782902	K276E	D	D	D	D	D
rs730881311	Y2202D	N	N	N	D	N
rs730881312	S2215G	N	D	N	D	N
rs730881313	M2224T	D	D	N	D	D
rs730881315	S2408L	N	D	N	D	N
rs730881317	R2436S	D	D	D	N	N
rs730881321	T2743M	N	D	N	N	N
rs730881328	V2906A	D	D	D	D	D
rs730881329	T2921K	D	D	D	D	D
rs730881329	T2921M	D	D	D	D	D
rs730881332	G3051R	D	D	D	D	D
rs730881337	I258N	D	D	D	D	D
rs730881342	I576K	D	D	D	D	D
rs730881342	I576T	D	D	D	D	D
rs730881351	L885F	D	D	D	D	D
rs730881356	V1043G	D	D	D	N	D
rs730881360	S2T	N	N	N	N	D
rs730881365	D1278N	D	D	N	N	N
rs730881368	S1409Y	D	D	N	D	N
rs730881369	R1466G	D	D	D	D	D
rs730881378	D2003N	D	D	N	N	N
rs730881379	D2085Y	D	N	N	D	D
rs730881381	H2125R	N	D	N	D	D
rs730881381	H2125L	D	D	D	D	D
rs730881383	R2459S	D	D	D	D	D
rs730881383	R2459G	D	D	D	D	D
rs730881383	R2459C	D	D	D	D	D
rs730881384	T2666N	D	D	D	D	D
rs730881385	V2716F	N	D	N	D	N
rs730881387	A340D	D	D	D	D	D
rs730881387	A340V	D	D	D	N	D
rs730881389	L1283P	D	N	N	D	D
rs730881391	L1465P	D	D	D	D	D
rs730881392	D1467G	D	D	D	D	D
rs730881394	A1942V	D	D	D	D	D
rs745351684	V1534F	D	D	D	D	D
rs745775382	T2666P	D	D	D	D	D
rs745775382	T2666A	D	D	D	D	D
rs746235533	R23G	D	D	D	D	D
rs746351323	T2934A	D	D	N	D	D
rs746475628	I2776N	D	D	D	D	D
rs746475628	I2776T	D	D	D	D	D
rs746709782	D1333V	D	D	N	D	D
rs746815819	W2291R	N	D	D	D	D
rs746945284	D1790V	D	D	D	N	N
rs747242300	L612I	D	D	N	N	D
rs747242300	L612V	D	N	N	N	N
rs747242300	L612F	D	D	D	D	N
rs747372355	Q2397E	N	N	N	D	D
rs747448699	I2653V	N	N	N	N	N
rs747448699	I2653F	D	D	N	D	D
rs747727055	P292R	D	N	D	D	D
rs747727055	P292L	D	N	D	D	D
rs747764678	Y2817C	N	D	N	D	N
rs747800057	L1715P	D	D	D	D	D
rs748016261	S2707C	D	D	D	N	D
rs748054311	L2169P	D	N	N	D	D
rs748054311	L2169R	D	N	N	D	D
rs748125666	K766Q	D	D	D	D	D
rs748125666	K766E	D	D	D	D	D
rs748192003	G2891D	D	D	D	D	D
rs748192003	G2891A	D	D	D	D	D
rs748192003	G2891V	D	D	D	D	D
rs748634900	G2765S	D	D	D	D	D
rs748752687	A1041T	D	N	N	N	N
rs748855312	G2869S	D	D	D	D	D
rs748898098	P1526T	D	D	D	N	D
rs748898098	P1526S	D	D	D	N	N
rs748900588	K1754N	D	N	N	D	N
rs749193688	T2858A	D	N	N	D	N
rs749215545	P1374S	D	D	N	D	D
rs749471737	R982P	D	N	N	D	D
rs749471737	R982L	D	D	D	D	D
rs749737164	C2770G	D	D	D	D	D
rs749770110	R1466L	D	D	D	D	D
rs749933079	C1168S	D	D	D	D	D
rs749933079	C1168R	D	D	D	D	D
rs749950833	I346M	D	D	N	D	D
rs750093937	P972L	D	D	D	D	N
rs750306932	L1450P	D	D	D	D	D
rs750771205	P1378L	D	D	D	D	N
rs750896881	L1741S	D	D	D	D	D
rs751714261	P1069T	D	D	N	N	N
rs751792004	P1922H	D	D	N	N	N
rs752459491	P1639R	D	D	D	D	N
rs752460436	P1382L	N	D	D	D	N
rs752652869	L2840F	D	D	N	N	N
rs753109010	Q513P	D	D	D	D	D
rs753109010	Q513L	D	N	D	D	D
rs753262623	L2490F	D	D	D	D	D
rs753384717	G2043V	N	D	D	D	N
rs753389616	F2276C	N	D	D	D	D
rs753806542	G197E	D	N	D	D	D
rs753806542	G197V	D	D	D	D	D
rs753870656	D1637Y	D	D	D	D	N
rs754002355	A2635D	D	D	D	D	N
rs754033733	Y67C	D	D	D	D	D
rs754058482	L1517F	D	D	N	N	N
rs754181173	R1489C	D	N	N	D	D
rs755009196	S2592C	N	D	N	D	D
rs755074633	K215M	D	D	N	D	D
rs755418571	R2453C	N	D	N	D	D
rs755531586	T2252N	N	D	N	D	N
rs755618506	S142N	D	N	N	D	N
rs755656958	W2205R	D	D	D	D	D
rs755694394	L2018S	D	D	D	D	D
rs756522395	L752V	D	D	N	N	N
rs756898113	K2279E	D	D	D	D	D
rs756899044	D2913H	D	D	D	D	D
rs756899044	D2913Y	D	D	D	D	D
rs756969590	K92E	D	D	D	D	D
rs757172522	H1384P	D	N	N	D	N
rs757172522	H1384R	D	D	D	D	N
rs757201878	Q1171H	D	N	D	N	D
rs757293178	K2363M	D	D	D	D	N
rs757486696	I389T	D	D	D	N	N
rs757486696	I389R	D	D	D	D	D
rs757617016	D1080V	D	D	D	D	D
rs758180727	Q1416R	D	D	D	D	D
rs758351633	F2410S	D	D	N	D	D
rs758405529	P1257L	D	D	N	D	D
rs758446561	S2134P	D	D	D	D	D
rs758609900	L2760V	D	D	D	D	D
rs758708495	E1031V	D	D	D	D	D
rs758843096	W2638C	D	D	D	N	N
rs758924620	T1743P	N	D	D	D	D
rs759289039	L1621V	D	N	N	D	N
rs759340881	C1502F	D	D	N	D	N
rs759392666	C2624S	D	D	D	D	N
rs759439613	A2364P	D	D	N	D	D
rs759673348	Y123C	D	D	D	D	D
rs760471526	Q65P	D	D	N	D	D
rs760542469	V1506M	D	D	D	D	N
rs760676955	R447Q	D	D	D	D	D
rs760676955	R447L	D	D	N	D	D
rs760880388	A59V	D	D	D	D	D
rs760955058	I2888T	D	D	D	N	D
rs761225071	F1445L	D	D	D	D	D
rs761251711	D860V	D	D	D	N	D
rs761352263	L2312P	D	N	N	D	D
rs761625350	V2757M	D	D	D	D	D
rs761625350	V2757L	D	N	N	D	D
rs761936549	L100S	D	D	D	D	D
rs762001297	E2007A	D	N	D	D	N
rs762001297	E2007G	N	D	N	D	D
rs762078586	K940I	N	D	N	D	D
rs762083530	R1618G	D	D	N	D	D
rs762132832	H1518P	D	D	D	D	N
rs762154857	Q2730P	D	D	D	D	D
rs762154857	Q2730R	D	D	D	D	D
rs762179829	G330E	D	D	D	D	D
rs762765902	M2616T	D	D	D	D	N
rs762810180	G1065V	D	N	N	D	N
rs763064034	L950F	D	N	N	D	D
rs763152094	S3027R	D	D	N	D	D
rs763152094	S3027G	D	D	D	D	N
rs763161651	D2672A	D	D	N	D	N
rs763161651	D2672G	D	N	N	D	N
rs763839047	L2309V	D	D	N	D	N
rs764080545	G197R	D	N	N	N	D
rs764389018	R1730G	D	D	D	D	D
rs764522350	P1843R	D	D	D	D	D
rs764522350	P1843L	D	D	D	D	D
rs764778912	D2913E	D	D	D	D	D
rs764784077	L1824F	D	D	D	D	N
rs764787081	L1449F	N	D	N	D	N
rs764859160	Q2314H	D	D	N	N	N
rs764906663	P2759A	N	D	N	N	D
rs764906663	P2759S	D	D	D	D	D
rs765548443	V2441A	D	D	D	D	N
rs765759912	R1618L	N	D	N	D	N
rs766034066	D130G	D	D	D	D	D
rs766226370	Y1248S	D	D	D	D	D
rs766226370	Y1248C	D	D	D	D	D
rs766342338	D1067Y	D	D	D	D	D
rs767406075	L2073V	D	D	D	D	D
rs767406075	L2073F	D	D	N	N	N
rs767507047	Y2954C	D	D	N	N	D
rs767670019	Y2627S	D	D	D	D	N
rs767670019	Y2627C	D	N	N	D	D
rs767845728	F2839L	D	D	D	D	D
rs767845728	F2839L	D	D	D	D	D
rs768038315	F523C	D	D	D	D	D
rs768362411	H1083Y	D	D	D	D	N
rs768461085	R2461H	D	D	D	N	N
rs768461085	R2461P	N	D	N	N	D
rs768720856	I326T	D	D	D	D	N
rs768720856	I326R	D	N	N	D	D
rs768726324	S1403G	D	D	D	D	N
rs768726324	S1403C	N	D	N	N	D
rs768874297	R717P	N	D	N	N	D
rs769142993	A2524P	D	D	D	D	D
rs769142993	A2524S	D	D	D	D	N
rs769166447	R248Q	N	D	N	D	D
rs769166447	R248L	D	D	D	D	D
rs769548726	G3023D	D	D	D	D	N
rs769548726	G3023V	D	D	D	D	D
rs769731317	K224N	D	N	N	D	D
rs769857066	R1086H	D	D	N	D	D
rs769857066	R1086L	D	D	D	D	D
rs769959260	G2925D	D	D	D	D	D
rs769959260	G2925A	D	D	D	D	D
rs769959260	G2925V	D	D	D	D	D
rs769980220	K1435T	D	D	D	D	D
rs770377706	S614I	D	N	N	D	D
rs770565353	L927F	D	D	D	D	D
rs770590652	P1526H	D	D	N	D	D
rs770590652	P1526L	D	D	D	N	D
rs770610463	L898S	D	D	D	N	D
rs770641163	R2993G	D	D	N	D	N
rs770722380	T1984R	N	D	N	D	N
rs770911662	G255R	N	D	N	N	D
rs770911662	G255R	D	D	D	D	D
rs771554153	Y1544H	D	D	D	D	N
rs771781881	T2771R	D	D	N	D	N
rs771781881	T2771I	D	D	D	D	N
rs772173522	I144M	N	D	N	D	D
rs772555314	L1472S	D	D	D	N	D
rs772591447	L43I	D	D	D	D	D
rs772591447	L43V	D	N	N	N	D
rs773546064	I1806T	D	N	N	D	N
rs773944604	R2486Q	D	D	D	N	D
rs774118570	L2623I	D	D	D	D	N
rs774118570	L2623F	D	N	N	D	N
s774197372	S1092L	N	N	N	D	N
rs774281788	C2488Y	D	N	N	D	D
rs774281788	C2488F	D	D	D	D	D
rs774312539	F2516C	D	D	D	D	D
rs774334667	K2717Q	D	D	D	N	D
rs774993357	H2038Q	D	D	D	D	D
rs774993357	H2038Q	D	D	D	D	D
rs775185939	L2885F	D	D	D	D	D
rs775266056	L726I	D	D	N	D	N
rs775293524	G2772E	D	D	D	D	D
rs775293524	G2772A	D	D	D	D	D
rs775621333	Q2522H	D	D	D	D	D
rs775644968	C819R	D	N	N	D	D
rs775767808	D360V	D	N	D	D	D
rs775823407	N2940K	D	D	D	D	N
rs776227830	E223G	N	N	N	D	D
rs776349773	R221K	D	D	N	D	N
rs776349773	R221T	D	N	N	D	D
rs776581499	P1412L	D	D	D	D	D
rs776938735	R329T	D	D	D	D	D
rs777164914	F2299L	D	D	D	D	N
rs777481236	Y1753C	N	D	N	D	N
rs777648248	V2856I	D	N	N	N	N
rs777705500	K1114M	N	N	N	D	N
rs777755997	C384W	D	D	N	D	D
rs777986229	V517D	D	D	D	D	D
rs777986229	V517A	D	D	D	D	D
rs777986229	V517G	D	D	D	D	D
rs778123895	S854C	D	D	D	D	N
rs778267979	P3050L	D	D	N	N	N
rs778550056	G2477R	N	N	N	D	D
rs778601472	K2700N	D	D	D	D	D
rs778601472	K2700N	D	D	D	D	D
rs778622948	D1540Y	D	D	D	D	N
rs778882461	A1119D	D	D	D	D	D
rs778888033	L2379V	D	D	D	D	N
rs778890679	S496I	N	N	N	N	D
rs779035681	G392V	D	D	D	D	D
rs779095853	P1235S	D	D	D	D	N
rs779145081	K2749R	D	N	N	D	N
rs779145081	K2749I	N	N	N	N	D
rs779718362	Y1544C	N	D	N	D	D
rs779810877	V2500A	D	D	N	D	N
rs779946941	A1172P	N	D	N	D	D
rs780097986	R457L	D	D	D	D	D
rs780299607	D2137E	D	N	N	D	N
rs780303327	I2914T	N	N	N	D	D
rs780495319	R2723S	D	D	D	D	D
rs780603110	L1524I	D	D	D	D	N
rs780603110	L1524F	D	D	D	N	N
rs780619951	R805G	D	D	D	D	N
rs780905851	S2855R	D	N	N	N	D
rs780905851	S2855R	D	D	D	D	D
rs780931855	M2503V	D	D	D	D	N
rs781023264	N246T	N	N	N	N	D
rs781023264	N246S	D	D	D	D	N
rs781357995	E1267V	D	D	N	D	D
rs781404312	M1I	D	D	D	N	D
rs781448339	T1926A	N	N	N	D	D
rs786201297	L1651F	D	D	D	D	D
rs786201670	D922H	D	D	D	D	D
rs786201807	P178A	D	D	D	D	N
rs786201866	A740T	D	N	N	N	D
rs786201911	G2863V	D	N	D	N	D
rs786202025	S2592P	D	D	D	D	N
rs786202089	R1973G	D	D	D	D	D
rs786202174	H2552N	N	D	N	D	D
rs786202195	L516S	D	D	D	D	D
rs786202399	V1021G	D	D	D	D	D
rs786202406	P1376R	D	D	D	D	D
rs786202673	V1521A	D	N	N	D	D
rs786202686	K387Q	D	D	D	D	N
rs786202770	M557R	D	N	N	D	N
rs786202826	E2904G	D	N	N	D	D
rs786202826	E2904V	D	D	D	D	D
rs786202928	H605D	D	D	D	D	D
rs786203013	D2841H	D	N	N	D	N
rs786203013	D2841Y	D	D	N	D	D
rs786203054	L950H	D	D	D	D	D
rs786203054	L950R	D	D	N	D	D
rs786203055	V2923D	D	D	D	D	D
rs786203063	F61S	D	D	D	D	D
rs786203094	T2745I	D	N	D	D	D
rs786203271	T2911P	N	D	N	D	D
rs786203271	T2911A	D	D	D	D	D
rs786203306	L1322H	D	D	D	D	D
rs786203306	L1322P	D	D	D	D	D
rs786203311	N2412T	N	N	N	N	N
rs786203321	T2773N	D	D	D	D	D
rs786203321	T2773I	D	D	D	D	D
rs786203542	S2859C	D	D	D	D	D
rs786203542	S2859F	D	D	D	D	D
rs786203618	R1262I	D	D	N	D	D
rs786203651	H2555N	D	D	D	D	D
rs786203651	H2555Y	D	N	N	D	D
rs786203667	Q414H	D	D	D	D	D
rs786203668	Y1938N	D	D	D	D	D
rs786203697	A2386E	D	Not found	N	D	D
rs786203697	A2386G	N	Not found	N	D	N
rs786203721	L2980V	N	Not found	N	N	N
rs786203767	Y2049D	D	D	D	D	D
rs786203783	L615P	D	D	D	D	D
rs786203815	L409F	D	D	N	D	N
rs786203857	Q1627L	D	D	D	D	N
rs786203917	V2937M	D	N	N	D	D
rs786203953	K1572N	D	D	D	D	N
rs786203975	L2767F	D	D	D	D	D
rs786204141	Y2036C	D	D	D	D	D
rs786204173	S2078F	D	D	N	D	D
rs786204177	Y137D	D	N	D	D	D
rs786204218	L3017P	D	D	D	D	D
rs794728018	T2911I	D	D	D	D	D
rs863224463	V2662D	D	D	D	D	D
rs863224559	L901F	D	D	N	D	D
rs863224563	L1222P	D	D	D	D	D
rs863224566	Q1331H	D	D	N	D	D
rs863224569	N1339K	D	N	D	D	N
rs863224571	P1376A	D	D	N	N	N
rs863224572	S1481F	D	D	D	D	D
rs863224573	E166G	D	D	N	D	N
rs863224573	E166V	D	D	D	D	D
rs863224574	H1690R	D	D	D	D	N
rs863224575	P2029L	D	D	D	N	N
rs863224580	C252S	D	N	N	D	D
rs863224580	C252G	D	D	D	D	D
rs863224582	D2987H	N	Not found	N	D	N
rs863224582	D2987Y	D	Not found	N	D	D
rs863224583	K31N	D	N	N	N	D
rs864622125	F1767C	D	D	D	D	D
rs864622137	R1312G	D	D	D	D	N
rs864622159	D985G	D	D	D	D	D
rs864622159	D985V	D	D	D	D	D
rs864622163	L262S		N	N	D	D
rs864622163	L262W	D	D	N	D	D
rs864622173	H2887P	D	D	D	D	D
rs864622173	H2887R	D	D	D	D	D
rs864622251	E2039K	D	D	D	D	D
rs864622294	V716D	D	D	D	D	D
rs864622368	P2553H	D	D	D	N	D
rs864622368	P2553R	D	D	D	D	D
rs864622368	P2553L	D	D	D	D	D
rs864622462	P1607R	D	D	D	N	N
rs864622462	P1607L	N	D	D	N	N
rs864622605	L285P	D	D	D	D	D
rs864622605	L285R	D	D	D	D	D
rs864622650	P383S	N	N	N	N	N
rs864622654	P1296A	D	D	D	D	D
rs864622654	P1296S	D	D	D	D	N
rs866290641	G2063E	D	D	D	D	D
rs866290641	G2063A	D	D	D	D	N
rs866290641	G2063V	D	D	D	D	D
rs866521873	Q414K	D	D	D	D	D
rs866740291	T2348K	D	D	D	D	D
rs866740291	T2348M	D	D	D	D	N
rs866769874	L3035F	D	D	D	D	D
rs866824608	E1991G	N	D	N	D	N
rs867360777	P1166S	D	D	N	N	N
rs867760244	W2109C	D	D	D	D	D
rs876658149	S794R	D	N	N	N	N
rs876658159	W156S	D	N	D	D	D
rs876658208	M2616V	N	Not found	N	D	N
rs876658236	D2889G	D	N	N	D	D
rs876658239	Y1392C	D	D	D	D	D
rs876658324	P113L	D	D	N	D	D
rs876658363	L1111P	D	D	N	D	D
rs876658385	R2691P	D	D	D	D	D
rs876658415	Y2019C	D	D	D	D	D
rs876658454	A2308V	D	Not found	N	D	D
rs876658491	F1097L	D		N	D	N
rs876658517	I2356V	N	N	N	D	N
rs876658517	I2356F	D	D	D	D	D
rs876658519	G2925S	D	D	D	D	D
rs876658519	G2925R	D	D	D	D	D
rs876658520	F30Y	D	D	N	D	D
rs876658529	G3030E	D	D	D	D	D
rs876658529	G3030V	D	D	D	D	D
rs876658542	Y2129D	D	D	D	D	D
rs876658563	C2337Y	D	D	D	D	D
rs876658567	W393C	D	D	D	D	D
rs876658628	D965V	D	D	N	D	N
rs876658669	Q1331R	D	D	N	D	N
rs876658716	L2850S	D	D	N	D	D
rs876658767	A3006T	D	D	D	D	D
rs876658767	A3006P	D	D	D	D	D
rs876658907	Y1844C	D	D	D	D	D
rs876658925	H2555R	D	D	D	D	D
rs876658933	L2541R	D	D	D	D	D
rs876658958	F2839I	D	N	N	D	D
rs876658963	P1112A	N	N	N	D	N
rs876658966	L2255R	D	D	D	D	D
rs876658989	L1956H	D	Not found	N	N	D
rs876659066	D2721H	D	D	D	D	D
rs876659083	R2392Q	N	Not found	N	D	N
rs876659083	R2392L	D	Not found	N	D	N
rs876659092	D351H	D	D	N	D	N
rs876659217	E1051A	D	D	D	D	N
rs876659217	E1051G	D	D	D	D	D
rs876659275	T373R	D	D	N	D	D
rs876659292	S1414Y	D	D	D	D	D
rs876659292	S1414C	D	D	D	D	D
rs876659323	R2526T	D	D	D	D	D
rs876659325	Q2101H	N	D	N	N	N
rs876659351	R2713T	N	D	N	D	N
rs876659365	Y2470D	D	N		D	D
rs876659392	A2386P	D	Not found	N	D	D
rs876659407	R62G	D	N	N	D	D
rs876659429	V2340F	D	D	n	N	N
rs876659486	L857V	D	N	N	N	N
rs876659487	V1913M	N	D	N	D	N
rs876659505	P2842S	N	D	N	D	N
rs876659516	I2948T	D	D	D	D	D
rs876659531	L263F	D	D	D	D	D
rs876659555	T2035A	N	D	D	N	N
rs876659558	E2039G	D	N	N	D	D
rs876659558	E2039V	D	D	D	N	D
rs876659559	Y1433D	D	D	D	D	D
rs876659605	F1234L	D	Not found	N	D	N
rs876659619	F2732L	D	D	N	D	D
rs876659619	F2732V	D	D	D	D	D
rs876659701	A2851V	D	D	D	D	D
rs876659735	I2702R	D	D	D	D	D
rs876659748	T1810S	N	D	D	N	N
rs876659764	I1422T	D	D	D	D	N
rs876659776	Q893R	D	D	N	D	D
rs876659788	S934R	D	N	N	N	N
rs876659791	L115R	D	D	D	D	D
rs876659792	E2778A	N	D	N	N	N
rs876659807	C2930G	D	D	D	D	D
rs876659813	L236P	D	D	D	D	D
rs876659822	L581V	D	N	N	N	D
rs876659942	D2720N	D	D	D	D	D
rs876659942	D2720H	D	D	N	D	D
rs876659963	H1865R	N	D	D	D	N
rs876659966	Q654P	D	D	D	D	D
rs876660017	A2262D	D	N	N	D	D
rs876660017	A2262G	D	D	N	N	N
rs876660062	C2021Y	D	D		D	D
rs876660121	D2625A	D	N	N	D	N
rs876660149	Q584R	D	N	N	N	N
rs876660172	D1053H	D	D	D	D	D
rs876660334	V1941G	D	D	D	D	D
rs876660422	Y2521C	D	D	D	D	D
rs876660461	F2779C	D	D	D	N	N
rs876660472	F1837V	D	D	D	D	N
rs876660485	Q466E	D	N	N	N	D
rs876660498	Y1124C	D	D	D	D	N
rs876660515	E1959G	D	D	D	D	D
rs876660619	C458R	D	D	D	D	D
rs876660628	C977Y	D	D	D	D	D
rs876660628	C977F	D	D	D	D	N
rs876660661	D58H	D	D	D	D	N
rs876660661	D58Y	D	D	D	D	D
rs876660663	A2524V	N	D	N	D	N
rs876660681	L2033P	D	D	D	D	D
rs876660770	C1286F	D	D	D	D	D
rs876660877	A2649V	N	D	N	N	N
rs876660909	D2634V	D	D	D	D	D
rs876660927	C2824Y	D	D	D	D	D
rs876660944	T1926I	D	D	D	D	D
rs878853505	S1165R	D	D	D	D	D
rs878853510	C1495F	D	D	D	N	D
rs878853516	V1678E	D	D	D	D	N
rs878853521	H1802R	D	D	D	D	N
rs878853521	H1802L	D	D	D	D	D
rs878853532	I2179T	D	Not found	N	D	D
rs878853536	C2337W	D	D	D	D	D
rs878853543	F2462L	D	N	N	D	N
rs878853544	Y2470C	D	D	D	D	D
rs878853544	Y2470F	D	D	D	D	N
rs878853547	P2648T	N	D	N	N	N
rs878853549	K2804Q	N	D	N	N	N
rs879189597	D840Y	D	D	N	D	D
rs879253964	G3023S	N	D	N	N	N
rs879253983	R2105G	D	D	D	D	D
rs879253983	R2105W	D	D	D	D	D
rs879254026	I1386M	D	D	D	D	D
rs879254065	P2842R	D	D	D	D	D
rs879254127	C199Y	D	N	N	D	D
rs879254132	R2227H	D	D	N	D	D
rs879254135	G1746V	D	D	D	D	D
rs879254136	P2518H	D	D	N	D	D
rs879254136	P2518L	D	D	D	D	N
rs879254147	A2045D	D	D	D	D	D
rs879254179	M2405I	N	D	N	D	N
rs879254191	T1685I	D	N	N	D	D
rs879254201	D2458V	N	D	N		N
rs879254205	T1685A	N	D	N		N
rs879254209	P2699R	D	D	D		D
rs879254215	G3030R	D	N	N		D
rs879254215	G3030R	D	N	N		D
rs879254227	G587C	D	D	D		D
rs879254236	S367P	D	D	D		D
rs879254240	G2777D	D	N	N		D
rs879254240	G2777V	D	D	D		D
rs879254243	L480V	D	N	N		N
rs879254245	E2444A	N	D	N		N
rs879254258	Y2334C	D	D	N		D
rs886039592	Q1627K	D	D	N		N
rs886039666	Q201E	D	D	D		D
rs886047614	F2827L	D	N	N		N
rs886506379	F1247I	D	D	D		D
rs890554688	L580P	D	D	D		D
rs894398811	G1456D	D	D	D		D
rs894398811	G1456V	D	D	D		N
rs898091069	E2950K	D	D	D		D
rs907941927	D256G	D	D	D		D
rs907941927	D256V	D	D	D		D
rs915524411	D2090N	N	N	N		N
rs915524411	D2090Y	D	D	N		D
rs917721053	E1353G	D	D	N		N
rs925124248	H1352R	D	N	N		N
rs925124248	H1352L	D	N	N		D
rs937133424	L890V	D	N	N		D
rs938431501	P2829L	D	D	D		D
rs940285361	A2564T	N	D	N		N
rs945198632	E1978D	N	D	N		N
rs947497737	L2840W	D	D	D		D
rs956546711	L1842I	D	N	N		N
rs956546711	L1842F	D	D	N		N
rs958750512	S1338G	D	D	N		D
rs961262202	P260H	D	N	N		D
rs975721205	F1869V	N	D	D		N
rs980731959	D1682G	D	D	D		D
rs982008501	W146R	D	D	D		D
rs983664978	K1820I	N	D	N		D
rs988441570	V60A	D	N	N		N
rs997021874	P2222H	D	D	D		N
rs997021874	P2222R	D	D	D		N
rs997081415	V1648A	D	D	N		N
rs1011518082	L508F	D	N	N		D
rs1012695949	D1452H	D	D	N		D
rs1018140779	S2389L	D	Not found	N		N
rs1025339570	W393L	D	D	D		D
rs1030517820	I1256F	D	D	D		N
rs1040176168	C633W	D	D	D		D
rs1044092081	A295D	D	D	D		D
rs1047129530	R3047Q	N	N	N		N
rs1057519869	N2875H	D	D	D		D
rs1057520430	F2393L	D	Not found	N		N
rs1057520445	K422N	D	N	N		N
rs1057521185	R2618G	D	Not found	N		N
rs1057521618	D351V	D	D	D		D
rs1057521751	L651I	D	D	N		D
rs1057521839	Q1709H	D	N	N		N
rs1057523385	V1671F	D	D	D		N
rs1057523419	E281D	D	D	N		N
rs1060501523	S614R	D	D	D		D
rs1060501524	L1555H	D	D	D		D
rs1060501524	L1555P	D	D	D		D
rs1060501526	I346N	D	D	D		D
rs1060501527	R1921G	D	D	D		D
rs1060501531	V1180M	D	D	N		D
rs1060501532	V2155A	N	D	N		N
rs1060501554	I415M	D	D	D		D
rs1060501555	E848G	D	N	N		N
rs1060501557	M1916T	N	D	N		N
rs1060501559	G2083E	D	D	D		D
rs1060501559	G2083A	D	D	D		N
rs1060501560	D983N	D	D	D		D
rs1060501561	L2004F	N	D	N		N
rs1060501563	C2931Y	D	D	D		D
rs1060501563	C2931S	D	D	D		D
rs1060501564	G2024E	N	D	D		N
rs1060501566	M2667T	N	D	D		N
rs1060501568	R1859I	D	D	D		N
rs1060501571	G1746R	D	D	D		D
rs1060501572	C2930Y	D	D	D		D
rs1060501572	C2930F	D	D	D		D
rs1060501573	Q2177P	D	Not found	N		D
rs1060501576	C1494S	D	D	N		N
rs1060501576	C1494R	D	D	D		D
rs1060501577	N2736Y	D	D	D		D
rs1060501578	L2760P	D	D	D		D
rs1060501586	G2083R	D	D	D		D
rs1060501588	I1158T	D	D	D		N
rs1060501592	Q2397R	D	Not found	N		D
rs1060501593	Q2358H	N	D	N		N
rs1060501594	A2131D	D	D	D		D
rs1060501597	C12R	D	D	D		D
rs1060501599	E647K	D	N	N		N
rs1060501605	R2854H	D	D	D		D
rs1060501605	R2854L	D	D	D		D
rs1060501607	P1843A	D	N	N		D
rs1060501608	L436Q	D	D	N		D
rs1060501612	Q1946H	N	D	N		N
rs1060501614	V187M	D	D	D	D	D
rs1060501615	L2416F	N	D	N	D	D
rs1060501616	Y171C	D	D	D	D	D
rs1060501619	L1842R	D	D	D	D	D
rs1060501622	L1419P	D	D	D	D	D
rs1060501623	D932G	D	D	N	D	D
rs1060501629	L2128F	D	D	D	N	N
rs1060501635	D2650A	N	D	N	D	N
rs1060501640	D2320G	D	N	N	D	N
rs1060501643	H2038N	D	D	D	D	N
rs1060501644	M2504T	D	D	D	D	D
rs1060501649	V2856E	D	D	D	D	D
rs1060501654	W2109G	D	D	D	D	D
rs1060501655	V320M	D	D	D	D	D
rs1060501658	V1446F	D	D	D	D	D
rs1060501664	Y332C	D	D	D	D	D
rs1060501667	W524C	D	D	D	D	D
rs1060501668	A2301P	D	Not found	N	D	D
rs1060501673	H1951D	D	D	D	D	D
rs1060501674	I1631S	D	N	N	N	N
rs1060501678	P113S	D	N	N	D	D
rs1060501680	G2695D	D	D	D	D	D
rs1060501680	G2695A	D	N	N	D	D
rs1060501680	G2695V	D	D	D	D	D
rs1060501682	L2188I	N	N	N	N	N
rs1060501683	F1445L	D	D	D	N	D
rs1060501688	V1913G	D	D	D	D	D
rs1060501689	G2718S	D	D	N	N	D
rs1060501693	K1625E	D	D	D	D	N
rs1060501695	Q2714K	D	D	D	D	D
rs1060501695	Q2714E	N	D	D	D	D
rs1060501699	W164R	D	D	D	D	D
rs1060501708	V1190A	N	N	N	N	N
rs1060501710	K24M	D	N	N	D	D
rs1060501714	Q2971R	N	D	N	D	D
rs1060504291	Q3014H	N	D	N	N	N
rs1064793030	K70N	D	D	N	D	D
rs1064793032	T656A	D	N	N	D	N
rs1064793038	S1731P	D	D	D	D	D
rs1064793387	H1213Y	D	N	N	D	N
rs1064793425	V2892F	D	D	D	D	D
rs1064793476	L1498F	D	D	N	D	N
rs1064793581	F1247S	D	D	D	D	D
rs1064793805	I1332S	D	D	D	D	D
rs1064793957	K1738E	D	D	D	D	D
rs1064793971	P1564H	D	D	D	D	D
rs1064793971	P1564L	D	N	N	D	D
rs1064794039	E1009Q	D	D	N	N	D
rs1064794041	Q1537L	D	D	N	D	N
rs1064794093	Y2404C	D	D	D	D	D
rs1064794104	S2123I	D	D	N	N	D
rs1064794108	Y2852H	D	D	D	D	D
rs1064794119	K342T	D	D	D	D	D
rs1064794119	K342R	D	D	N	D	D
rs1064794124	G1679D	D	D	D	D	D
rs1064794124	G1679V	D	D	D	D	D
rs1064794143	W2104S	D	D	D	D	D
rs1064794239	G2772R	D	D	D	D	D
rs1064794485	S2215R	D	D	D	D	D
rs1064794635	L459V	D	D	N	N	D
rs1064794732	L442P	D	D	D	D	D
rs1064794739	W2960R	D	D	D	D	D
rs1064794757	A1315S	D	D	D	D	D
rs1064794840	L2877F	D	D	D	D	D
rs1064795034	V2681M	D	D	N	D	D
rs1064795034	V2681L	D	D	D	D	D
rs1064795166	K2303M	D	D	N	N	D
rs1064795257	G558V	D	D	D	D	D
rs1064795467	Y2080H	N	D	D	D	N
rs1064795467	Y2080D	D	D	D	D	D
rs1064795574	C1509R	D	D	D	D	D
rs1064795850	P1112R	D	N	N	D	N
rs1064795850	P1112L	D	D	N	D	N
rs1064795932	L2004R	D	D	D	D	D
rs1064796013	C458Y	D	D	D	D	D
rs1064796080	W1058C	D	N	N	D	D
rs1064796159	Y423C	D	D	D	D	D
rs1064796249	V2766G	D	D	D	D	D
rs1064796404	Q1015H	D	D	D	N	D
rs1064796589	R2459H	D	D	N	D	D
rs1064797160	G301S	D	D	D	D	D
rs1131691391	Q3038L	D	D	D	D	N
rs1158183992	L2234Q	D	D	D	D	D
rs1158350157	S2860C	D	D	D	D	D
rs1163918420	G449E	D	N	N	D	D
rs1164569755	H1951P	D	D	D	D	D
rs1166668199	V60L	D	N	N	N	N
rs1174335574	P2793S	N	D	N	D	N
rs1175177178	T2682I	D	D	N	D	N
rs1179068103	V1729A	N	D	N	D	D
rs1180341161	Y1248D	D	D	D	D	D
rs1181703620	L167F	D	D	D	D	D
rs1183442138	F2732L	D	D	N	D	D
rs1183442138	F2732L	D	D	N	D	D
rs1183544857	G2072E	D	D	D	D	D
rs1183544857	G2072A	D	D	D	D	D
rs1188125296	G1998V	N	D	N	N	N
rs1188614092	S941F	D	D	N	D	N
rs1196453563	S800F	D	N	N	D	D
rs1196814221	R2191T	N	N	N	D	N
rs1196814221	R2191I	N	D	N	D	N
rs1201879809	H2125Y	N	D	D	D	N
rs1208002418	L2563V	N	D	N	D	N
rs1216931701	V1345M	D	D	N	N	D
rs1226186392	T2556N	D	D	D	D	N
rs1226186392	T2556I	D	D	D	D	N
rs1227701474	L991S	D	D	D	D	D
rs1233637041	Q1416H	D	D	N	D	N
rs1233757467	Y2049C	D	D	D	D	D
rs1237858258	P2512L	D	D	D	D	D
rs1239016428	Q984R	D	D	D	D	D
rs1240144277	C465W	D	D	D	D	D
rs1246816005	H1083Q	D	N	N	N	N
rs1248850168	C157R	D	D	D	D	D
rs1248850168	C157G	D	D	D	D	D
rs1254907954	E522G	D	D	N	D	D
rs1263930458	L1028V	D	D	D	N	N
rs1272613396	D2625H	D	D	N	D	N
rs1272613396	D2625Y	D	D	D	D	N
rs1277367898	D2249G	N	D	N	D	N
rs1277367898	D2249V	D	D	N	D	D
rs1283858462	I2275T	D	D	D	D	D
rs1291249685	Y2281N	N	N	N	D	N
rs1291249685	Y2281D	N	D	D	D	N
rs1292192410	I2683M	D	D	D	D	D
rs1293051732	V2781F	D	D	D	N	D
rs1295515377	K1323I	D	D	N	D	D
rs1297621371	F2140C	D	D	D	D	N
rs1299051422	D1935N	D	N	N	D	N
rs1299051422	D1935H	D	D	D	D	N
rs1300874775	N1549K	D	D	D	D	D
rs1305059653	C987R	D	D	D	D	D
rs1305059653	C987G	D	D	D	D	D
rs1305696123	V1546M	D	D	N	N	D
rs1307715383	I1681R	D	D	D	D	N
rs1308232635	I1271N	D	D	D	D	D
rs1308232635	I1271S	D	D	D	D	D
rs1309605588	I1343T	D	N	N	D	D
rs1312313805	L599F	D	D	N	D	N
rs1315805984	V2662I	N	N	N	D	N
rs1316363133	T1609R	D	D	D	D	D
rs1316615402	Q95H	D	D	N	D	D
rs1317619286	E2164K	D	Not found	N	D	D
rs1317619286	E2164Q	N	Not found	N	D	N
rs1319582645	A3006V	D	D	D	D	N
rs1320262218	E431A	D	D	N	D	D
rs1320733816	D44H	D	D	N	D	D
rs1320733816	D44Y	D	D	D	D	D
rs1322308382	A2562D	D	D	D	D	D
rs1329359780	L1498S	D	D	D	D	D
rs1333079704	I2899M	N	D	N	D	N
rs1337392659	D1413Y	D	D	D	D	D
rs1340280916	Y316C	D	D	D	D	D
rs1345760669	L1591F	D	D	D	N	D
rs1351059730	S1165G	D	D	N	D	N
rs1351059730	S1165C	D	D	D	D	D
rs1358200819	I1740F	D	D	D	D	D
rs1360453074	K2421T	N	D	N	D	N
rs1360453074	K2421I	N	D	N	D	D
rs1373504805	L1049S	D	D	D	D	D
rs1373504805	L1049W	D	D	D	D	D
rs1374689246	Q1627H	D	D	N	D	D
rs1377126475	E769G	D	N	N	D	D
rs1389038955	D2137H	N	D	N	D	N
rs1389372050	H1516Y	D	D	D	D	D
rs1397754737	A1024P	D	D	D	D	N
rs1400094698	D894Y	D	D	D	D	D
rs1408892416	R1575S	D	D	D	D	N
rs1408892416	R1575C	D	D	D	D	D
rs1412288141	L2361I	D	D	N	N	N
rs1412288141	L2361V	N	D	N	N	N
rs1414846775	N1149S	D	N	N	D	D
rs1416574870	F1174S	D	D	D	D	D
rs1424433891	Y1319C	D	D	D	D	D
rs1431188311	D2725E	D	D	D	D	D
rs1440510829	G335E	D	N	D	D	D
rs1445292591	D317Y	D	D	D	D	D
rs1448017467	D1548A	D	D	N	N	N
rs1448017467	D1548G	D	D	N	D	N
rs1448017467	D1548V	D	D	D	D	N
rs1449259481	K2318Q	N	D	N	N	N
rs1449259481	K2318E	N	D	N	N	N
rs1456877872	L2046V	D	D	N	N	N
rs1464587365	D1563H	D	D	D	D	D
rs1478504213	I1294F	D	D	D	N	N
rs1486220915	G2023E	D	D	D	D	N
rs1555053861	L3P	D	Not found	N	N	D
rs1555053885	L8P	D	D	D	D	D
rs1555053885	L8R	D	D	D	D	D
rs1555053927	L15Q	D	D	D	D	D
rs1555053927	L15R	D	N	D	D	D
rs1555053946	A20P	D	D	N	D	D
rs1555054094	I34F	D	D	N	D	D
rs1555054230	L55F	D	D	D	N	N
rs1555054238	W57R	D	N	D	D	D
rs1555054249	W57C	D	D	D	D	D
rs1555055072	Q65H	D	D	D	N	D
rs1555055234	K93Q	D	N	N	D	D
rs1555055293	K102I	D	D	D	N	D
rs1555059048	L115V	D	D	D	N	D
rs1555059059	C117G	D	D	D	D	D
rs1555059066	C117Y	D	D	D	D	D
rs1555059066	C117F	D	D	D	D	D
rs1555059081	L120P	D	D	D	D	D
rs1555059132	I124T	D	N	N	D	D
rs1555059323	I144V	D	N	N	N	N
rs1555059346	L145R	D	N	N	D	D
rs1555059404	L150V	D	D	D	D	D
rs1555059438	R153G	D	D	D	D	D
rs1555059450	Y155D	D	N	N	D	D
rs1555059530	W164C	D	D	D	D	D
rs1555066377	R184G	D	D	D	D	D
rs1555066393	A188D	D	D	D	D	D
rs1555066393	A188G	D	D	D	N	D
rs1555066438	T202I	D	D	D	D	D
rs1555066913	R221S	D	D	D	D	D
rs1555067280	H291D	D	N	N	D	D
rs1555067285	H291R	D	D	D	D	D
rs1555068424	I326M	D	D	D	N	D
rs1555068451	K331E	D	D	D	D	D
rs1555069702	P383R	D	D	N	D	D
rs1555070786	E450K	D	N	N	D	D
rs1555070953	D479Y	D	D	D	D	D
rs1555071109	F505S	D	D	D	D	D
rs1555071109	F505C	D	D	D	D	D
rs1555071242	G529E	D	N	N	D	D
rs1555071682	C541Y	D	D	D	D	D
rs1555071682	C541S	D	D	D	N	N
rs1555071952	L580F	D	D	N	D	D
rs1555072070	P597A	D	N	N	N	N
rs1555072082	L599P	D	D	D	D	D
rs1555072474	L612H	D	D	D	D	D
rs1555072474	L612P	D	D	D	D	D
rs1555072538	K618E	D	D	D	D	D
rs1555073179	L651Q	D	N	N	D	D
rs1555073179	L651P	D	D	D	D	D
rs1555073215	F657L	D	N	N	D	D
rs1555073438	L690P	D	D	D	D	D
rs1555073490	L702V	N	D	N	N	D
rs1555074855	L715P	D	D	D	D	D
rs1555074904	G724D	D	D	D	D	D
rs1555074940	Y729C	D	D	D	D	D
rs1555075786	C783R	D	N	D	D	D
rs1555075786	C783G	D	D	D	D	D
rs1555083096	L885S	D	D	D	D	D
rs1555083208	F903C	D	D	D	N	D
rs1555083339	D922V	D	D	D	D	D
rs1555084648	L954H	D	D	N	D	D
rs1555084648	L954R	D	D	D	D	D
rs1555084757	L973P	D	D	D	D	D
rs1555085052	C987Y	D	D	D	D	D
rs1555085266	F1025C	D	D	D	N	D
rs1555085776	L1028R	D	D	D	D	D
rs1555085827	V1038E	D	D	D	D	D
rs1555085890	L1050P	D	D	D	D	D
rs1555085890	L1050R	D	D	D	D	D
rs1555085992	W1058R	D	D	D	D	D
rs1555090126	S1104Y	D	D	N	N	N
rs1555090126	S1104C	D	N	N	N	N
rs1555090213	Q1116P	D	D	D	D	D
rs1555090340	A1127D	D	D	D	D	D
rs1555091169	E1146G	D	D	D	D	D
rs1555091295	K1170E	D	D	D	D	N
rs1555091325	Q1171P	D	D	D	D	N
rs1555091393	E1182V	D	D	D	D	D
rs1555091451	K1192R	D	D	D	N	N
rs1555092260	S1198P	D	D	D	D	D
rs1555092285	G1202A	D	Not found	N	D	N
rs1555092334	F1209I	D	D	D	D	N
rs1555092405	L1217Q	D	N	D	D	D
rs1555093268	S1250P	D	D	D	D	D
rs1555093273	S1250Y	D	D	D	D	D
rs1555093420	A1272T	D	D	D	D	D
rs1555093536	L1291P	D	D	D	D	D
rs1555093536	L1291R	D	D	D	D	D
rs1555093695	E1313G	D	N	N	D	D
rs1555096817	P1378T	D	N	N	D	D
rs1555096828	P1379S	D	D	D	D	D
rs1555096841	F1381L	D	D	D	D	N
rs1555096908	A1388G	D	D	D	D	D
rs1555097395	A1421T	D	D	D	N	N
rs1555097507	R1437S	D	D	D	D	D
rs1555097538	H1443Y	D	N	N	D	D
rs1555099762	D1485A	D	N	N	D	D
rs1555099878	V1506E	D	D	D	D	D
rs1555099954	G1522D	D	D	D	D	D
rs1555099959	T1523I	D	D	D	D	D
rs1555099971	L1524H	D	D	D	D	D
rs1555100432	I1547T	D	D	D	N	D
rs1555100478	L1555F	N	D	N	D	D
rs1555101621	I1594T	N	D	D	D	D
rs1555101635	H1596D	D	N	N	D	D
rs1555101776	E1612A	D	D	D	D	D
rs1555101835	R1619G	N	D	N	D	N
rs1555101864	L1621Q	D	D	D	D	D
rs1555101943	R1633I	D	D	N	D	N
rs1555103201	I1643N	D	D	D	D	D
rs1555103237	L1651S	D	D	D	D	D
rs1555103237	L1651W	D	D	D	D	D
rs1555104511	C1674R	D	D	D	D	D
rs1555104518	C1674Y	D	D	D	D	D
rs1555104597	A1687S	N	D	N	N	D
rs1555104784	L1718Q	D	D	D	D	D
rs1555104799	D1725Y	D	D	D	D	D
rs1555105780	Y1763C	D	D	D	D	D
rs1555106563	L1826V	N	D	N	N	N
rs1555106575	C1831Y	D	D	D	D	D
rs1555107256	D1836V	D	D	D	D	N
rs1555107311	L1845M	N	D	N	N	N
rs1555107319	L1845S	D	D	N	D	D
rs1555107329	D1848G	D	D	N	D	N
rs1555107411	L1861P	D	D	D	D	D
rs1555107424	L1862H	D	D	D	D	D
rs1555110330	N1937S	D	D	D	D	D
rs1555110340	L1939Q	D	D	D	D	D
rs1555110399	S1947Y	D	Not found	N	D	N
rs1555110421	F1952I	D	Not found	N	D	D
rs1555110464	I1960M	D	Not found	N	N	N
rs1555110484	D1963G	D	Not found	N	D	N
rs1555111886	E1995K	N	D	N	N	N
rs1555111910	L2001S	D	D	D	D	D
rs1555113613	T2031I	N	D	D	N	N
rs1555113854	I2064T	N	D	D	D	N
rs1555114549	A2067T	D	D	D	D	N
rs1555114558	L2068S	D	D	D	D	D
rs1555114563	Q2069E	N	Not found	N	N	N
rs1555114568	G2072R	D	D	D	D	D
rs1555114602	H2075R	D	D	D	N	N
rs1555114752	Y2100H	N	D	N	D	N
rs1555117132	S2165T	N	Not found	N	N	N
rs1555117171	Y2170C	D	Not found	N	D	D
rs1555117188	R2175M	N	Not found	N	D	D
rs1555117194	L2176W	D	Not found	N	D	D
rs1555117233	L2182P	D	D	D	D	D
rs1555119041	W2205C	D	D	D	D	D
rs1555119121	A2225T	D	D	N	D	N
rs1555119144	V2229D	D	D	D	D	D
rs1555119144	V2229G	D	D	N	D	N
rs1555119235	D2249Y	D	D	N	D	D
rs1555119325	I2260M	D	D	D	N	N
rs1555119779	Q2280R	N	D	D	D	N
rs1555119833	S2289F	N	D	D	N	N
rs1555119886	F2299L	N	D	N	D	N
rs1555119899	W2300S	D	D	D	D	D
rs1555120006	M2315T	N	D	N	D	D
rs1555120047	L2319M	N	D	N	N	D
rs1555120049	L2319W	N	D	N	D	D
rs1555120990	L2338V	D	D	N	N	N
rs1555120997	L2338P	D	D	D	D	D
rs1555121015	G2342S	D	D	D	D	D
rs1555121048	L2345V	N	D	N	N	N
rs1555121141	Y2360C	D	D	D	D	D
rs1555121919	A2364V	D	D	D	D	D
rs1555122008	D2377Y	D	Not found	N	D	N
rs1555122073	F2393C	D	Not found	N	D	D
rs1555122090	D2395V	D	D	D	D	D
rs1555122117	I2401T	D	D	D	D	N
rs1555122220	K2421E	N	N	N	D	N
rs1555122245	E2423K	D	N	N	D	N
rs1555122272	L2427P	D	D	D	D	D
rs1555122272	L2427R	D	D	N	D	D
rs1555122281	R2428G	D	D	N	D	N
rs1555122281	R2428W	D	D	D	D	D
rs1555122335	R2436G	D	D	D	D	N
rs1555122944	Y2437C	D	D	N	D	D
rs1555122970	Q2442H	N	D	N	D	N
rs1555122992	L2445Q	D	D	N	N	N
rs1555122992	L2445P	D	D	D	D	D
rs1555122998	E2446G	N	D	N	N	N
rs1555123004	E2449A	N	D	N	N	N
rs1555123032	L2452P	D	D	D	D	D
rs1555123056	L2455Q	D	D	N	D	D
rs1555123056	L2455R	D	D	N	D	N
rs1555123119	C2464Y	D	D	N	D	N
rs1555123216	C2488R	D	D	D	D	D
rs1555123257	W2491C	D	D	D	D	D
rs1555123994	Y2514C	D	D	D	D	D
rs1555123994	Y2514F	D	D	N	N	N
rs1555124004	K2515E	D	N	N	D	D
rs1555124019	L2519V	N	N	N	N	N
rs1555124039	Q2522R	D	D	D	D	D
rs1555124065	M2527K	D	D	D	D	D
rs1555124134	N2542K	N	N	N	D	N
rs1555124455	L2544V	D	N	N	N	D
rs1555124459	L2544P	D	D	D	D	D
rs1555124473	H2552Q	D	D	D	D	D
rs1555124475	P2553T	D	D	D	N	D
rs1555124487	H2554L	D	D	D	D	N
rs1555124521	A2562T	D	D	D	D	D
rs1555124521	A2562S	N	N	N	D	N
rs1555124543	N2565D	D	D	D	D	N
rs1555124575	D2569G	D	D	D	D	D
rs1555125212	D2597Y	N	D	N	D	D
rs1555125227	A2602T	D	N	N	D	D
rs1555125331	V2617F	N	Not found	N	D	N
rs1555125394	A2626V	D	N	N	D	N
rs1555125427	L2630I	N	D	N	D	N
rs1555125427	L2630V	N	D	N	N	N
rs1555125501	K2639N	D	N	N	D	N
rs1555126304	P2665A	D	D	D	D	N
rs1555127024	D2672Y	D	D	D	D	D
rs1555127096	I2683T	D	D	D	D	D
rs1555127125	F2686L	D	D	D	D	D
rs1555127157	G2694R	D	D	D	D	D
rs1555127166	G2695S	N	D	N	D	N
rs1555127166	G2695C	D	D	D	D	D
rs1555127177	N2697D	D	D	D	D	D
rs1555127249	C2704Y	D	D	D	D	D
rs1555127353	K2717R	D	D	N	D	D
rs1555128280	D2721G	D	D	D	D	D
rs1555128301	R2723I	D	D	D	D	D
rs1555128314	D2725G	D	D	D	D	D
rs1555128338	M2728L	N	D	N	D	N
rs1555128350	Q2729P	D	D	D	D	D
rs1555128574	I2752M	D	D	D	D	D
rs1555128635	K2756R	N	D	N	D	N
rs1555128642	K2756N	N	D	N	D	N
rs1555135373	V2758F	D	D	D	D	D
rs1555135513	E2768K	D	D	D	D	D
rs1555135544	C2770W	D	D	D	D	D
rs1555135716	H2788P	D	D	D	D	D
rs1555135716	H2788R	D	D	D	D	D
rs1555138041	K2816Q	D	D	N	N	N
rs1555138162	Y2833C	D	D	D	D	D
rs1555138320	L2850V	N	Not found	N	D	D
rs1555139517	L2866P	D	D	D	D	D
rs1555139531	G2869D	D	D	D	D	D
rs1555139531	G2869A	D	D	D	D	D
rs1555139540	D2870G	D	D	D	D	D
rs1555139547	R2871T	D	N	D	D	D
rs1555139556	H2872Q	D	D	D	D	D
rs1555142808	A2893T	D	D	D	D	D
rs1555142833	T2905P	D	D	D	D	D
rs1555142851	L2910F	D	D	D	D	D
rs1555142873	M2918L	D	N	D	D	D
rs1555142909	R2928K	D	D	D	D	D
rs1555143549	S2941A	N	N	N	N	N
rs1555143562	T2944I	N	D	N	N	N
rs1555143579	T2947N	D	D	D	D	D
rs1555151205	V2951I	N	N	N	D	N
rs1555151205	V2951L	D	D	D	D	D
rs1555151218	L2952V	D	D	D	D	D
rs1555151244	P2956L	D	D	D	D	D
rs1555151255	L2957R	D	D	D	D	D
rs1555151299	L2965W	D	D	N	D	D
rs1555151456	T2983P	N	Not found	N	D	N
rs1555151500	C2991F	N	Not found	N	N	N
rs1555151684	D2999V	N	Not found	N	N	N
rs1555151737	K3004E	N	Not found	N	D	N
rs1555151745	V3005I	N	N	N	D	N
rs1555151804	M3011K	N	N	N	D	N
rs1555151804	M3011R	N	N	N	D	N
rs1555151992	L3034W	D	D	N	N	N
rs1555152012	Q3037H	D	D	N	N	N
rs1555152029	N3044S	D	D	N	D	D
rs1555152029	N3044I	D	D	D	D	D
rs1555152033	L3045V	D	D	D	D	D
rs1555152033	L3045F	D	D	D	D	D
rs1555152041	S3046G	N	D	N	N	N
rs1555152073	G3051E	D	D	D	D	D
rs1555152073	G3051A	D	D	D	D	D
rs1555152117	A3054V	N	D	N	N	D
rs1565344118	R19G	D	D	N	D	D
rs1565344888	L55W	D	D	D	D	D
rs1565346656	K66E	D	N	N	D	N
rs1565356801	D130E	D	D	D	D	N
rs1565357194	I149F	D	D	D	D	D
rs1565357241	S151P	D	D	D	N	D
rs1565357249	S151F	D	D	D	D	D
rs1565369633	C199W	D	D	D	D	D
rs1565370993	Q222P	D	D	D	N	D
rs1565371619	L259H	D	D	N	D	D
rs1565375220	I323M	D	D	D	D	D
rs1565381748	I415N	D	D	D	D	D
rs1565382166	L435S	D	N	N	D	D
rs1565382695	A463T	D	Not found	N	N	D
rs1565383235	R493H	D	D	D	D	D
rs1565383502	L508P	D	D	D	D	D
rs1565385177	L546P	D	D	D	D	D
rs1565387411	P604L	D	N	N	D	D
rs1565394523	E713A	D	N	N	N	D
rs1565394761	V725D	D	D	D	D	D
rs1565397441	C786R	D	N	N	D	D
rs1565399936	L806W	D	D	D	D	D
rs1565400035	D814V	D	N	N	D	D
rs1565425832	G1016V	D	D	D	D	D
rs1565427891	C1045S	D	D	D	N	D
rs1565427891	C1045G	D	D	D	D	D
rs1565428509	L1061V	D	N	D	D	D
rs1565442034	L1173F	D	D	N	D	D
rs1565444784	Y1216C	D	D	N	D	D
rs1565444832	W1221R	D	D	D	D	D
rs1565447002	P1257A	D	N	D	D	D
rs1565447114	F1265S	D	D	D	D	N
rs1565447790	V1318G	D	D	D	D	D
rs1565454896	N1377S	D	D	N	N	N
rs1565455224	L1408F	N	D	N	D	D
rs1565456320	Y1442C	D	D	D	D	D
rs1565456579	D1452V	D	N	N	N	D
rs1565461434	H1516R	D	D	D	D	D
rs1565463108	D1567G	D	D	D	D	D
rs1565463405	E1592G	D	D	N	D	D
rs1565470010	K1656Q	N	D	N	N	N
rs1565470010	K1656E	D	D	D	D	N
s1565473530	G1676E	D	D	D	D	D
rs1565473651	S1684C	D	D	D	N	N
rs1565476801	A1732G	D	D	N	D	N
rs1565477222	P1759L	D	Not found	N	D	N
rs1565479223	T1810I	D	D	D	D	N
rs1565479465	L1824P	D	D	D	D	D
rs1565481888	N1855K	N	N	N	D	N
rs1565481925	R1859G	D	D	D	D	N
rs1565486050	D1902Y	D	D	D	D	N
rs1565486302	Q1919P	D	D	D	D	D
rs1565489916	A1954G	D	D	D	D	N
rs1565489956	L1956F	N	Not found	N	N	N
rs1565493603	L1989W	N	D	N	D	D
rs1565499041	G2024R	D	D	D	D	D
rs1565499657	W2042L	D	D	D	D	D
rs1565499875	P2056L	N	N	N	D	N
rs1565503023	E2087G	N	D	D	D	N
rs1565503316	Q2101P	D	D	D	D	D
rs1565503340	A2102P	D	D	D	D	D
rs1565508867	L2128S	D	D	D	D	D
rs1565518489	L2226P	D	D	D	D	D
rs1565518723	Q2243P	D	D	N	N	N
rs1565518950	H2254P	D	D	D	D	D
rs1565520129	E2272A	N	D	N	D	N
rs1565520129	E2272G	N	D	N	D	N
rs1565520537	Q2297E	N	D	N	D	N
rs1565520560	Q2297P	D	D	D	D	D
rs1565520607	V2298A	N	D	N	N	N
rs1565520641	W2300G	D	D	D	D	D
rs1565521026	D2320Y	D	D	D	D	D
rs1565526758	Q2399R	N	Not found	N	D	N
rs1565526813	I2401V	D	D	D	N	N
rs1565526951	S2407P	D	D	D	D	D
rs1565527030	F2410L	N	N	N	D	N
rs1565527146	K2418T	N	D	N	D	N
rs1565529213	Y2437H	N	D	N	D	N
rs1565529248	T2438P	D	D	D	D	D
rs1565532052	P2512T	D	D	N	N	D
rs1565532615	L2541F	D	D	D	D	D
rs1565533544	R2547G	D	D	D	D	D
rs1565533613	D2551G	D	N	N	D	D
rs1565538433	P2652L	N	D	N	D	N
rs1565538536	L2659S	D	D	N	D	N
rs1565543300	Q2724R	D	N	N	D	D
rs1565543359	V2727A	D	D	D	D	D
rs1565543359	V2727G	D	D	D	D	D
rs1565557835	G2765D	D	D	D	D	D
rs1565557835	G2765V	D	N	N	D	D
rs1565558417	D2795N	N	N	N	D	D
rs1565558417	D2795Y	D	D	D	D	D
rs1565563280	S2812C	N	D	N	N	D
rs1565563932	K2848E	D	D	D	D	N
rs1565567144	Q2874R	D	D	D	D	N
rs1565567506	D2889E	D	D	D	D	D
rs1565567541	G2891S	D	D	D	D	D
rs1565579149	P2901L	N	D	N	D	D
rs1565579485	I2920T	D	D	D	D	N
rs1565582275	C2930W	D	D	D	D	D
rs1565582407	M2938K	D	D	D	D	D
rs1565607505	T2961A	N	N	N	D	N
rs1565608897	E3007D	N	D	N	D	N
rs1565608897	E3007D	N	D	N	D	N
rs1565608934	V3009G	D	D	N	D	D
rs1565609065	E3015G	N	D	N	D	N
rs1565609286	L3026R	D	N	D	D	D
rs1565609342	S3027N	D	D	D	D	N
rs1565609342	S3027T	D	N	N	N	N
rs1565609567	I3036V	D	N	N	D	N
rs1565609869	A3054T	N	D	N	N	D
rs1591100266	L2135P	D	D	D	D	D
rs1591100592	L2147P	D	D	D	D	D
rs1591106982	E2157G	N	D	N	D	N
rs1591107053	C2159Y	D	D	D	D	D
rs1591107130	L2163V	N	Not found	N	N	N
rs1591107186	E2164V	D	Not found	N	D	D
rs1591128462	S2199Y	D	D	D	D	N
rs1591128755	S2215T	N	D	N	N	N
rs1591128898	E2221K	D	D	D	D	D
rs1591133084	P2271S	N	D	N	N	N
rs1591133559	V2288D	D	D	D	N	N
rs1591133875	W2300C	D	D	D	D	D
rs1591134072	A2308S	N	Not found	N	D	N
rs1591142696	E2351G	D	D	D	D	D
rs1591142717	P2353T	D	D	D	N	D
rs1591142832	I2356M	D	D	D	D	D
rs1591142855	M2357T	D	D	D	N	N
rs1591150977	L2390F	N	Not found	N	D	N
rs1591151173	Y2398C	D	Not found	N	D	D
rs1591151788	L2417P	D	D	D	D	D
rs1591152164	L2426P	D	D	D	N	N
rs1591160022	D2448N	D	D	N	D	N
rs1591160606	V2467A	N	N	N	D	N
rs1591160703	I2471S	D	D	D	D	N
rs1591161664	N2501K	D	N	D	D	D
rs1591167340	K2515T	D	D	D	D	D
rs1591167598	Q2522E	D	D	D	D	D
rs1591167721	R2526G	D	D	N	D	D
rs1591168028	V2540G	D	D	N	D	D
rs1591178731	L2623H	D	Not found	N	D	D
rs1591178767	C2624G	D	D	D	D	N
rs1591184158	I2645M	N	D	N	N	N
rs1591184690	P2665H	D	D	D	D	D
rs1591184690	P2665L	D	D	D	D	N
rs1591191762	V2696A	N	D	N	D	N
rs1591192055	C2704R	D	D	D	D	D
rs1591192429	L2715F	D	D	N	D	D
rs1591198932	R2741G	N	D	N	D	N
rs1591199410	Y2755S	D	D	D	D	D
rs1591247825	L2767R	D	D	D	D	D
rs1591247945	W2769R	D	D	D	D	D
rs1591248275	P2775H	D	D	D	D	D
rs1591248275	P2775L	D	D	D	D	D
rs1591248677	A2787T	N	D	D	D	D
rs1591248749	H2788Q		D	D	D	D
rs1591264493	N2826S	N	D	N	D	N
rs1591264625	V2830G	D	D	D	D	D
rs1591264665	F2831Y	D	D	N	D	D
rs1591264665	F2831S	D	D	D	D	D
rs1591264768	F2834I	D	D	D	D	D
rs1591264788	F2834C	D	D	D	D	D
rs1591265701	A2857T	D	D	D	D	D
rs1591273938	H2872R	D	D	D	D	D
rs1591273938	H2872L	D	D	D	D	D
rs1591274020	V2873A	N	N	N	N	N
rs1591274458	V2886G	D	D	D	D	D
rs1591274530	H2887D	D	D	D	D	D
rs1591306442	V2892A	D	D	D	D	D
rs1591306536	G2897D	D	D	D	D	D
rs1591306636	T2902I	N	D	N	N	N
rs1591306666	P2903S	D	D	D	D	D
rs1591306697	E2904Q	D	D	D	D	D
rs1591314020	T2934N	D	D	N	D	D
rs1591314282	S2941F	N	D	N	D	D
rs1591384283	L2952P	D	D	D	D	D
rs1591384581	T2961I	D	D	D	D	D
rs1591387120	E3015K	N	N	N	N	N
rs1591387978	Q3038K	D	D	D	D	N
rs1591388159	L3045P	D	D	D	D	D
rs1591388288	F3049V	D	D	D	D	D
rs1591388369	W3052S	D	D	D	D	D
rs1591445677	S2G	N	Not found	N	N	D
rs1591445899	C12Y	D	D	D	D	D
rs1591446947	P37L	D	N	N	D	D
rs1591447177	H46P	D	D	D	D	D
rs1591447362	N56K	D	N	D	D	D
rs1591451698	R76S	D	D	D	D	D
rs1591451757	K79R	N	N	N	D	N
rs1591475108	D140E	D	N	D	D	D
rs1591475486	C157F	D	D	D	D	D
rs1591499842	P178L	D	N	N	N	D
rs1591500044	V187A	D	N	N	D	N
rs1591500282	C198W	D	D	D	D	D
rs1591500295	C199R	D	D	D	D	D
rs1591500544	F212S	D	D	D	N	N
rs1591503381	L229P	D	D	D	D	D
rs1591503977	V251G	D	D	D	D	D
rs1591504377	S274F	D	D	D	D	D
rs1591504491	E281K	D	N	N	D	N
rs1591504622	Q286R	D	D	D	D	D
rs1591504685	H290N	D	D	D	D	D
rs1591510902	G327E	D	N	D	D	D
rs1591510933	R329G	D	D	D	D	D
rs1591511538	C353Y	D	D	D	D	D
rs1591522756	I415F	D	D	D	D	D
rs1591522957	P424T	D	D	N	D	D
rs1591524652	G514C	D	D	D	D	D
rs1591524835	K525T	D	D	D	D	D
rs1591527919	M577T	D	N	N	D	N
rs1591527984	W579R	D	D	D	D	D
rs1591546453	E769K	D	N	D	D	D
rs1591551588	C819Y	D	D	D	D	D
rs1591594384	R919G	D	D	D	D	D
rs1591602301	P955H	D	D	N	D	D
rs1591602563	L969P	D	D	D	D	D
rs1591604490	E1009G	D	D	D	D	D
rs1591604769	I1022S	D	D	D	D	D
rs1591604883	F1025L	D	D	D	N	D
rs1591610246	A1090V	D	N	N	D	N
rs1591631881	F1097S	D	D	D	D	D
rs1591632166	L1113S	D	D	N	D	N
rs1591636761	K1170T	D	D	N	D	N
rs1591640918	V1193A	N	N	N	D	N
rs1591641518	Y1229C	D	D	D	D	D
rs1591645509	R1262G	D	D	D	D	N
rs1591645828	L1282P	D	D	D	D	D
rs1591646047	Y1297C	D	D	D	D	N
rs1591660534	T1389A	N	D	N	D	N
rs1591660899	P1412S	D	D	N	D	N
rs1591662657	L1420P	D	D	D	D	D
rs1591663009	I1438S	D	D	D	D	D
rs1591663019	L1439V	D	D	D	N	D
rs1591663032	L1439H	D	D	D	D	D
rs1591663032	L1439P	D	D	D	D	D
rs1591663249	V1446D	D	D	D	D	D
rs1591663898	Y1470C	D	D	D	D	D
rs1591674356	D1511V	D	D	D	D	D
rs1591676806	L1539S	D	D	N	D	N
rs1591677662	I1581M	D	D	D	N	N
rs1591685231	R1633G	D	D	D	D	N
rs1591702201	A1687G	D	D	D	D	N
rs1591702291	H1690D	D	D	D	D	D
rs1591702362	D1693H	D	D	N	D	D
rs1591702387	D1693V	D	D	D	D	D
rs1591702557	K1698M	N	D	N	D	N
rs1591702873	M1714R	D	D	D	D	N
rs1591708558	L1737W	D	D	D	D	D
rs1591708790	F1749S	D	Not found	N	D	N
rs1591708923	T1757A	N	N	N	N	N
rs1591708951	D1758H	D	Not found	N	D	N
rs1591712398	L1794V	N	N	N	N	N
rs1591712872	E1822K	D	D	D	D	N
rs1591717732	H1847D	D	D	D	D	D
rs1591745679	F1932C	D	D	D	D	N
rs1591745717	L1934Q	D	D	D	D	D
rs1591746066	A1950T	D	D	N	D	N
rs1591746083	A1950V	D	D	N	D	D
rs1591746248	A1954P	D	D	D	D	D
rs1591746364	Y1957S	D	D	D	D	D
rs1591758703	S1993R	N	D	N	N	N
rs1591758871	T1997P	D	D	N	D	N
rs1591759049	Q2002P	D	D	D	D	D
rs1591759049	Q2002R	D	D	N	D	N
rs1591759073	Q2002H	D	D	N	D	D
rs1591776713	I2012M	D	D	D	N	D
rs1591776885	Y2019H	D	D	D	D	D
rs1591776938	G2020D	D	D	D	D	D
rs1591776961	C2021R	D	D	D	D	D
rs1591777028	G2022D	D	D	D	D	D
rs1591778483	Y2036D	D	D	D	D	D
rs1591778747	W2042R	D	N	N	D	D
rs1591779138	E2052G	N	N	N	D	D
rs1591779456	Q2061P	D	D	D	D	D
rs1591789195	L2077V	N	D	N	N	N
rs1591790037	A2102V	N	N	N	D	N
rs1591790360	C2112F	D	D	D	N	N
rs1591790425	S2114Y	N	D	D	N	N
rs681518	Q1620P	D	D	D	D	N
rs1137889	N3003D	D	N	N	D	N
rs1800737	S496R	D	D	D	D	D
rs35991214	G2022S	N	D	N	D	N
rs75305387	R2748T	D	D	D	D	D
rs76379269	A235T	D	D	D	N	N
rs113798048	R2613G	N	D	N	D	N
rs150874041	D2916N	N	D	D	D	N
rs191796763	G3019V	D	D	D	D	D
rs192572042	M1210T	D	N	N	D	N
rs367585465	I1740S	D	D	D	D	D
rs367987632	D1791G	D	D	N	N	N
rs367987632	D1791V	D	D	N	N	D
rs368596499	R2263S	D	D	D	D	D
rs369957715	K385N	D	D	D	D	D
rs371530553	I2914F	D	D	D	D	D
rs535165324	C2021W	D	D	D	D	D
rs536110861	G1202R	D	D	D	D	D
rs537878674	L3F	N	Not found	N	N	D
rs549106928	F1463I	D	D	D	D	D
rs549106928	F1463L	D	D	D	D	D
rs550825251	E347V	D	N	N	D	D
rs745440761	M2405T	N	D	N	D	N
rs745901025	D2720G	D	D	D	D	D
rs746733866	L348M	D	D	N	N	D
rs746746663	G2919S	D	D	D	D	D
rs747145967	L2523W	D	D	D	D	D
rs747293175	H1397Q	D	D	D	D	N
rs748158168	S2R	D	Not found	N	N	D
rs748358106	P1797A	N	D	N	N	N
rs750371239	C633Y	D	D	D	D	D
rs752410101	L2251P	D	D	D	D	D
rs752615128	R1012W	D	D	N	D	D
rs753469498	R9W	D	D	D	Not found	Not found
rs755170556	L2293V	N	N	N	N	N
rs755828033	Q1117P	D	D	D	D	D
rs757251547	P4R	D	D	D	Not found	Not found
rs757510349	I1256S	D	D	D	D	D
rs757935358	I2701L	D	D	D	N	N
rs759617968	L694F	D	D	N	D	D
rs759728261	S2489F	D	D	D	D	D
rs759905760	R2909K	D	D	D	D	D
rs760942541	Q1839H	N	D	D	N	D
rs760950400	T2947S	N	D	N	D	N
rs761673223	G1302V	D	N	D	D	N
rs766259936	F652S	D	D	D	D	N
rs766405101	L951S	D	D	D	D	D
rs767132334	I191N	D	D	D	D	D
rs767686512	K276T	D	D	D	D	D
rs769052707	I2888M	D	D	D	D	D
rs771317764	V2484A	N	N	N	N	N
rs772097933	E2668Q	N	N	N	D	N
rs773329421	V2926A	D	N	N	D	N
rs774555120	L121F	D	D	N	D	N
rs774555120	L121F	D	D	N	D	N
rs775047783	I1469M	D	D	D	D	N
rs775095314	P1054S	D	D	D	D	N
rs775295535	A2564G	D	D	D	N	N
rs776428526	L254S	D	D	D	D	D
rs776988084	V2774G	D	D	D	D	D
rs778309703	P1766S	D	D	D	D	N
rs779198364	D140G	D	N	D	D	D
rs779742477	L2163R	D	Not found	N	D	D
rs779803253	I2701M	D	D	D	N	D
rs780618264	H290Q	D	D	D	D	D
rs781255503	L2463V	D	D	N	N	N
rs781449586	E2294G	D	D	D	D	D
rs879175186	T1284P	D	D	D	N	N
rs898880638	D2569N	D	D	D	D	N
rs905047784	P4A	D	D	D	Not found	Not found
rs908781160	H2555Q	N	D	N	D	N
rs910501639	L542W	D	D	N	D	D
rs972293256	I2878R	D	D	D	D	D
rs972348231	N2267I	N	D	D	D	D
rs990760230	D1626Y	D	D	D	D	N
rs990967899	T1871P	D	D	D	D	N
rs999543786	E2880V	N	D	N	N	N
rs1020805015	Y2791H	D	D	N	D	D
rs1043353490	D2841V	D	D	D	D	D
rs1159290586	R2263G	D	D	D	D	D
rs1167044647	G2786S	D	D	N	D	D
rs1169558907	L2361P	D	D	D	D	D
rs1172318140	C1736Y	D	D	D	D	D
rs1173542225	L2173H	D	Not found	N	D	D
rs1183646267	D1145G	D	D	N	D	D
rs1183804155	P938L	N	N	N	N	N
rs1184273617	K2510T	N	N	N	D	N
rs1199781239	P552T	D	D	N	D	D
rs1199781239	P552A	D	N	N	D	D
rs1215175886	V2731I	N	N	N	D	N
rs1218041868	G294R	D	D	D	D	D
rs1219568629	S1447C	D	D	D	D	N
rs1233133144	E769D	D	N	N	N	N
rs1240328733	E2932K	D	D	D	D	D
rs1244168959	F2219Y	N	D	N	N	N
rs1244599957	L961F	N	D	N	D	N
rs1248688675	L1448F	N	D	N	N	D
rs1249361503	Y103C	D	D	D	D	D
rs1249668651	A2726T	N	D	N	D	D
rs1252051440	S2882L	D	Not found	N	D	D
rs1254753718	S535L	D	N	N	D	D
rs1262434611	T2252P	D	D	D	D	N
rs1269513731	V1268G	D	D	D	D	D
rs1272213516	L3035P	D	D	D	D	D
rs1272918725	V725I	D	D	N	D	D
rs1275267580	D2448G	D	D	D	N	N
rs1275267580	D2448V	D	D	D	D	D
rs1284116426	V1085D	D	D	D	D	D
rs1289658632	K2655E	N	D	N	D	N
rs1301892263	F213S	D	N	N	D	D
rs1302106339	L2270P	D	D	D	D	D
rs1305259098	G2922S	D	D	D	D	D
rs1309424818	S614G	D	D	D	N	D
rs1310044429	K2363N	D	D	D	N	N
rs1311437269	N1549D	D	D	D	D	D
rs1312342238	D398V	D	N	N	D	D
rs1322357224	N2501H	D	D	N	D	D
rs1324075885	A2466E	D	N	N	D	D
rs1325046917	G1458V	D	D	D	D	D
rs1325651820	G529R	D	D	D	D	D
rs1330898827	G1672R	D	D	D	D	D
rs1335108218	N246K	D	N	D	D	D
rs1348606067	E737G	D	D	D	D	D
rs1348637208	F1870V	D	N	D	D	D
rs1352526053	K2363Q	N	D	N	N	N
rs1354518070	P2793L	N	N	N	N	N
rs1355602677	N2403I	N	D	D	D	N
rs1356309376	A1945V	D	N	N	D	D
rs1361913028	V1671G	D	N	N	D	N
rs1364898025	C11Y	D	D	D	D	D
rs1370428326	G294V	D	N	N	D	D
rs1373171382	I611N	D	D	D	D	D
rs1374016388	Y1915C	D	D	D	D	D
rs1378701359	D58V	D	D	D	D	D
rs1380546088	L615F	D	D	D	D	D
rs1381079714	S1987C	N	D	N	N	D
rs1382316658	D1548Y	D	D	D	D	D
rs1400589510	D2959Y	D	D	D	D	D
rs1406659883	S1993N	N	D	N	N	N
rs1411479824	L890P	D	D	D	D	D
rs1413089227	G1817R	D	D	D	D	D
rs1417321509	E2847G	D	D	D	D	D
rs1421604744	S1987P	N	D	N	N	N
rs1427122344	W2491G	D	D	D	D	D
rs1432431605	L2715P	D	D	D	D	D
rs1432713767	Q368R	D	D	N	D	N
rs1435144960	G1329V	D	D	D	D	D
rs1442523993	E223D	D	D	N	D	N
rs1442769051	T21I	D	N	N	D	D
rs1446080226	G727V	D	N	D	D	D
rs1446243372	C1726W	D	D	D	N	N
rs1448711296	E2037K	D	D	D	D	N
rs1449057707	S978F	D	D	N	D	D
rs1450429233	L2293R	D	D	D	N	D
rs1456873569	S1324I	D	D	N	N	N
rs1460583900	M1087T	D	N	D	D	D
rs1468739528	A463G	D	Not found	N	D	D
rs1472935232	T2983N	N	Not found	N	D	N
rs1475893377	P411L	D	D	D	D	D
rs1476881353	N2963K	N	D	N	D	N
rs1479487529	W2344S	D	D	D	D	D
rs1482691031	D2216N	N	D	N	D	N
rs1485943190	H943Q	D	D	N	D	D
rs1486563159	I2511N	D	D	D	D	D
rs1489567845	Y2852C	D	D	D	D	D
rs1490064006	A3039G	D	D	N	D	D
rs1490905322	P1564T	D	D	N	D	N
rs1565447318	K1280E	D	D	D	D	N
rs1591100678	A2150T	N	D	N	N	N
rs1591134289	I2316T	N	D	N	N	N
rs1591159790	Q2442R	N	N	N	D	N
rs1591161346	W2491L	D	D	D	D	D
rs1591265875	V2862I	N	N	N	D	N
rs1591499584	L167S	D	D	D	D	D
rs1591789945	Y2100S	D	N	N	D	D
