# Supplementary material for: Pathogenic genetic variants from highly connected cancer susceptibility genes confer the loss of structural stability
Source: Sci Rep. 2021 Sep 28;11:19264. doi: 10.1038/s41598-021-98547-y (PMC8479081; doi:10.1038/s41598-021-98547-y)
Supplement: Supplementary file 1 — Supplementary Information. [file 41598_2021_98547_MOESM1_ESM.zip › Supplementary files-5-8-21/Supplementary file 7.xlsx]

## Sheet: Sheet1
RS ID	Mutations occuring in domains of BRCA1
rs28897672	C61R
rs28897696	A1708V
rs28897696	A1708E
rs28897698	V1809F
rs41293459	R1699L
rs41293459	R1699P
rs41293459	R1699Q
rs41293461	W1718L
rs41293463	M1775R
rs41293463	M1775K
rs45444999	S1715I
rs45444999	S1715N
rs45553935	V1736G
rs45553935	V1736A
rs45553935	V1736D
rs55770810	R1699W
rs55808233	M1783T
rs55851803	C64S
rs55851803	C64Y
rs56128296	I379M
rs80187739	D1692Y
rs80187739	D1692H
rs80356860	G1706A
rs80356860	G1706E
rs80356880	T37R
rs80356880	T37K
rs80356905	F1761C
rs80356905	F1761S
rs80356914	W1837C
rs80356929	M18R
rs80356937	G1738R
rs80356959	W1837G
rs80356959	W1837R
rs80356961	D345Y
rs80356962	W1837S
rs80356996	L1854P
rs80357019	A1843P
rs80357025	P1771R
rs80357034	T1691I
rs80357040	Q1811R
rs80357057	N473I
rs80357061	M1689R
rs80357064	C64G
rs80357065	C1787S
rs80357069	G1788D
rs80357078	A1789P
rs80357093	C61Y
rs80357104	S1722F
rs80357107	V1838G
rs80357107	V1838E
rs80357112	D1778Y
rs80357125	V1696M
rs80357164	C39R
rs80357167	E489K
rs80357198	C24Y
rs80357221	G462R
rs80357222	S1715C
rs80357235	T374I
rs80357239	W1718C
rs80357258	Y1853C
rs80357268	V1833M
rs80357276	H41R
rs80357281	L1786P
rs80357283	D1739Y
rs80357283	D1739H
rs80357299	S1841R
rs80357327	C44G
rs80357327	C44R
rs80357358	V1808E
rs80357360	I456T
rs80357368	S1841N
rs80357370	C47G
rs80357370	C47R
rs80357390	S1655F
rs80357410	C24G
rs80357410	C24R
rs80357410	C24S
rs80357416	D369V
rs80357438	L22S
rs80357451	V1832G
rs80357462	P1771L
rs80357463	I1766N
rs80357474	L1780R
rs80357474	L1780P
rs80357474	L1780Q
rs80357488	D420Y
rs80357490	L474S
rs80357498	C39F
rs111312760	R388G
rs273897660	L49R
rs273902776	R1835P
rs397507241	C1697Y
rs397507242	L1705R
rs397507243	A1708T
rs397507245	G1770C
rs397507245	G1770R
rs397508869	Y465D
rs397509227	T1700P
rs397509237	F1734C
rs397509271	G1788C
rs397509295	C1847W
rs398122634	I460R
rs483353100	S1722P
rs587781632	C64W
rs587782340	V1833A
rs587782456	Y1716C
rs587782456	Y1716S
rs730881496	L1729P
rs730881496	L1729Q
rs730881497	C1768Y
rs730882166	H1686R
rs730882166	H1686P
rs777305766	L392P
rs786202286	P62R
rs786202389	H1746Q
rs786203567	R388T
rs786204269	G1709E
rs863224752	S378R
rs863224763	Y1703H
rs876659193	Q380P
rs876659510	G1825C
rs876659885	Y465C
rs876660071	Y1703C
rs876660558	W385C
rs879253999	D458E
rs879254042	S1651P
rs879254266	K505I
rs879255491	T1684P
rs879255496	I26N
rs886038197	G1709R
rs886039957	L502S
rs886040054	L87W
rs886040864	G1706R
rs886040898	C39W
rs1060502346	L52P
rs1060502353	H41N
rs1064793052	C27F
rs1064793052	C27S
rs1064793052	C27Y
rs1064793533	I1723N
rs1135401844	K463E
rs1160165083	V382F
rs1182000313	C1847F
rs1303996018	D1813Y
rs1306111238	W372R
rs1398117278	A1814D
rs1468740591	N455Y
rs1555574400	V1842E
rs1555578598	F1704Y
rs1555579627	V1687G
rs1555579648	H1686Y
rs1555592404	S378G
rs1555592415	S377G
rs1555597285	L51P
rs1567756588	D1840Y
rs1567756588	D1840N
rs1567757864	T1816R
rs1567757864	T1816K
rs1567760645	C1767R
rs1567769244	V1736F
rs1567772408	F1668S
rs1597801649	C1787Y
rs1597819932	Y1716H
rs1597819932	Y1716N
rs1597820325	L1701P
rs1597820426	C1697W
rs1597923232	C24W
rs763351631	S378N
rs770090143	N383S
rs1328261486	S425P
