# Supplementary material for: Pathogenic genetic variants from highly connected cancer susceptibility genes confer the loss of structural stability
Source: Sci Rep. 2021 Sep 28;11:19264. doi: 10.1038/s41598-021-98547-y (PMC8479081; doi:10.1038/s41598-021-98547-y)
Supplement: Supplementary file 1 — Supplementary Information. [file 41598_2021_98547_MOESM1_ESM.zip › Supplementary files-5-8-21/Supplementary file 8.xlsx]

## Sheet: Sheet1
Mutations ccuring in domains of ATM
G2709S
G2709C
R45W
D2870N
P2907H
P2907R
P2907L
F2827C
T2853R
T2853M
G138R
V2757G
R2461C
L2866F
R2912G
R2832P
R2227S
R2227C
A2274T
R2849G
Y2360H
R2832C
I2865T
L2890V
V3032M
V3032L
L2868V
A2262P
W3052C
D2889N
D2889H
Q2729H
D2725H
R2849P
Q2730K
L145V
I149N
N2875T
N2875S
D2708H
D2708Y
V2906A
T2921K
T2921M
G3051R
H2125L
R2459S
R2459G
R2459C
T2666N
T2666P
T2666A
I2776N
I2776T
G2891D
G2891A
G2891V
G2765S
G2869S
C2770G
Y67C
W2205R
K2279E
D2913H
D2913Y
S2134P
L2760V
A2364P
Q65P
I2888T
L2312P
V2757L
Q2730P
Q2730R
S3027R
D2913E
P2759A
P2759S
D130G
Y2954C
Y2627C
F2839L
F2839L
R2461P
G2925D
G2925A
G2925V
R2486Q
C2488Y
C2488F
K2717Q
G2772E
G2772A
G2477R
K2700N
I2914T
R2723S
S2855R
G2863V
E2904G
E2904V
D2841Y
V2923D
T2911P
T2911A
T2773N
T2773I
S2859C
S2859F
Y137D
T2911I
V2662D
T2348M
L3035I
L3035F
W2109C
R2691P
I2356F
G2925S
G2925R
G3030E
G3030V
Y2129D
C2337Y
L2255R
D2721H
I2948T
F2732V
A2851V
I2702R
C2930G
D2720N
D58Y
D2634V
C2824Y
C2337W
Y2470C
R2105G
R2105W
P2842R
P2699R
G2777V
E2950K
P2829L
W1461R
N2875H
C2931Y
C2930Y
C2930F
N2736Y
L2760P
A2131D
R2854H
R2854L
V2856E
W2109G
G2695D
G2695V
Q2714K
V2892F
Y2404C
Y2852H
W2104S
G2772R
S2215R
W2960R
L2877F
V2766G
L2234Q
S2860C
F2732L
F2732L
I2275T
I2683M
D2725E
L15Q
W57C
C117G
C117Y
C117F
L120P
L150V
R153G
W164C
W2205C
V2229D
W2300S
L2338P
G2342S
Y2360C
A2364V
D2395V
L2427P
R2428W
L2445P
L2452P
C2488R
I2683T
F2686L
G2694R
G2695C
N2697D
C2704Y
D2721G
R2723I
D2725G
Q2729P
I2752M
V2758F
E2768K
C2770W
H2788P
H2788R
Y2833C
L2866P
G2869D
G2869A
D2870G
H2872Q
A2893T
T2905P
L2910F
T2947N
V2951L
L2952V
P2956L
L2957R
N3044I
L3045V
L3045F
G3051E
G3051A
L55W
I149F
S151F
Q2101P
A2102P
L2128S
L2226P
H2254P
Q2297P
W2300G
S2407P
V2727A
V2727G
G2765D
D2795Y
D2889E
G2891S
C2930W
M2938K
L2135P
L2147P
C2159Y
E2221K
W2300C
E2351G
I2356M
L2417P
C2704R
Y2755S
L2767R
W2769R
P2775H
P2775L
H2788Q
V2830G
F2831S
F2834I
F2834C
A2857T
H2872R
H2872L
V2886G
H2887D
V2892A
G2897D
P2903S
E2904Q
L2952P
T2961I
L3045P
F3049V
W3052S
C12Y
H46P
C157F
R2748T
R2263S
I2914F
D2720G
L2251P
S2489F
R2909K
I2888M
V2774G
E2294G
I2878R
D2841V
R2263G
L2361P
E2932K
T2252P
L3035P
D2448V
L2270P
G2922S
D58V
D2959Y
E2847G
W2491G
W2344S
Y2852C
