# Supplementary material for: Pathogenic genetic variants from highly connected cancer susceptibility genes confer the loss of structural stability
Source: Sci Rep. 2021 Sep 28;11:19264. doi: 10.1038/s41598-021-98547-y (PMC8479081; doi:10.1038/s41598-021-98547-y)
Supplement: Supplementary file 1 — Supplementary Information. [file 41598_2021_98547_MOESM1_ESM.zip › Supplementary files-5-8-21/Supplementary file 9.xlsx]

## Sheet: Sheet1
Mutations occuring in domains of p53
R248L
R248P
R248Q
P278S
P278A
P278T
E339K
R249S
R249S
S241F
S241C
S241Y
R282W
R282G
G245C
G245R
G245S
L257R
L257P
L257Q
R175L
R175H
P151S
P151A
P151T
A138P
R267W
R248W
R248G
E258K
L252P
C242F
C242S
C242Y
G245V
G245A
G245D
K120E
K120Q
G325V
R280I
R280K
R280T
L344P
Y220C
Y220S
G154R
R175C
R175G
P223L
P223H
N235I
P177S
P177T
Y163C
G266V
G266E
C238W
G262C
G262S
R283P
C242W
R181P
R196G
R213G
R196L
R196P
R196Q
Y220D
Y220N
R213L
R213P
R213Q
R158C
I162S
H179Y
H179D
H179N
Y234C
Y234S
M246R
M246T
M246K
R267P
R267Q
C141F
C141Y
T256A
T256P
D281V
D281G
D281A
I232S
I232T
E171K
C135F
C135Y
R249W
R249G
R158L
R158P
R158H
S215I
S215T
S215N
L145P
Y236N
R249M
R249T
R249K
M237I
M237I
M237I
P152L
P152R
S127F
S127C
S127Y
A159P
A159T
M237V
C238F
C238S
C238Y
M243T
R282L
R282P
R282Q
V216L
V216L
V216M
Y236C
Y236S
I251S
I251T
I251N
G334W
G334R
K132E
K132Q
A138V
A138D
P177R
R280G
Q136H
I195S
I195T
I195N
G154V
G154D
C277F
C277S
C277Y
D281Y
D281H
D281N
S240R
M237R
M237T
M237K
P152S
R333C
L257V
F134C
T125M
T125R
T125K
E286Q
E286K
E221K
N247I
N247S
H193L
H193R
H193P
A276G
A276D
C176F
C176Y
Y163D
Y163H
Y163N
N235Y
C275F
C275S
C275Y
L130F
L130V
Y234D
Y234H
Y234N
K132N
K132N
H168R
H193Y
H193D
H193N
I255S
I255N
P278L
P278R
P278H
V272E
V173L
V173M
N239D
H179Q
H179Q
P190L
P190R
V218M
I251M
P219S
L265P
K164E
Y126D
Y126N
S215G
S215R
C176G
C176R
C176S
G226V
G244V
G244A
G244D
V173G
V173A
V173E
C135G
C135R
C135S
C135W
C141W
C141G
C141R
C176W
C242G
C242R
C242S
C275R
D281E
D281E
E286V
E286G
E286A
F270C
F270S
F270L
F270I
G244C
G244R
G244S
G266R
G266R
H179L
H179R
H179P
H214L
H214R
H214P
K132M
K132T
L194R
L194P
L194H
N239S
N239T
P151R
P151H
S215R
S241A
S241P
T125P
V216G
V216E
V274F
V274G
V274D
Y205C
Y205S
Y205D
Y205H
Y205N
N239K
E271K
T211P
E258G
E258A
G279E
T118I
P250L
H178D
C277G
C277R
A161D
L130P
L130H
V172G
V157D
G262V
W146C
A276P
A276T
K164N
K139E
I254S
P219L
D208V
D208G
G279R
C275W
L264P
T253N
T231I
V218G
G199V
G199E
H178P
A159V
Y126C
A119P
G117R
R280S
S240R
E221A
V197G
V197E
K139N
L330P
D208H
H193Q
P142S
S127T
G117E
P142L
N247D
V147G
T231P
T230P
